# Supplementary material for: 2,2′-Bis(4-nitro­phen­oxy)-1,1′-binaphth­yl
Source: Acta Crystallogr Sect E Struct Rep Online. 2008 Jun 7;64(Pt 7):o1198. doi: 10.1107/S1600536808016061 (PMC2961794; doi:10.1107/S1600536808016061)
Supplement: Supplementary file 1 [file e-64-o1198-sup1.cif]

##############################################################################
###                                                                        ###
###        Electronic paper (Acta Crystallographica Section E)             ###
###                                                                        ###
##############################################################################
#                                                                            #
# This CIF contains the data in a paper accepted for publication in Acta     #
# Crystallographica Section E. It conforms to the requirements of Notes      #
# for Authors for Section E, and has been peer reviewed under the auspices   #
# of the IUCr Commission on Journals.                                        #
#                                                                            #
# Full details of the Crystallographic Information File format               #
# are given in the paper "The Crystallographic Information File (CIF):       #
# a New Standard Archive File for Crystallography" by S. R. Hall, F. H.      #
# Allen and I. D. Brown [Acta Cryst. (1991), A47, 655-685].                  #
#                                                                            #
# The current version of the core CIF dictionary is obtainable from          #
# ftp://ftp.iucr.org/pub/cif_core.dic. The current version number is 2.4.    #
#                                                                            #
# Software is freely available for graphical display of the structure(s) in  #
# this CIF.  For information consult the CIF home page http://www.iucr.org/  #
# cif/home.html                                                              #
#                                                                            #
# This file may be used for bona fide research purposes within the           #
# scientific community so long as proper attribution is given to the journal # 
# article from which it was obtained.                                        #
#                                                                            #
##############################################################################
                                             
data_I
_audit_creation_method     SHELXL97
_chemical_name_systematic
;
2,2'-Bis(4-nitrophenoxy)-1,1'-binaphthyl
;
_chemical_name_common
           '2-(4-nitrophenoxy)-1-(2-(4-nitrophenoxy)naphthalen-1-yl)naphthalene'
_chemical_formula_moiety     'C32 H20 N2 O6'
_chemical_formula_sum     'C32 H20 N2 O6'
_chemical_formula_iupac     'C32 H20 N2 O6'
_chemical_formula_weight     528.50
_chemical_melting_point     ?
_symmetry_cell_setting     monoclinic
_symmetry_space_group_name_H-M     'P 21/c'
_symmetry_space_group_name_Hall     '-P 2ybc'
loop_
    _symmetry_equiv_pos_as_xyz
    'x, y, z'
    '-x, y+1/2, -z+1/2'
    '-x, -y, -z'
    'x, -y-1/2, z-1/2'
_cell_length_a     7.6159(9)
_cell_length_b     24.810(3)
_cell_length_c     13.5022(15)
_cell_angle_alpha     90.00
_cell_angle_beta     95.790(3)
_cell_angle_gamma     90.00
_cell_volume     2538.3(5)
_cell_formula_units_Z     4
_cell_measurement_reflns_used     1979
_cell_measurement_theta_min     3.0502
_cell_measurement_theta_max     27.3428
_cell_measurement_temperature     296(2)
_exptl_crystal_description     block
_exptl_crystal_colour     colourless
_exptl_crystal_size_max     0.0300
_exptl_crystal_size_mid     0.0300
_exptl_crystal_size_min     0.0200
_exptl_crystal_density_diffrn     1.383
_exptl_crystal_density_meas     ?
_exptl_crystal_density_method     'not measured'
_exptl_crystal_F_000     1096
_exptl_absorpt_coefficient_mu     0.097
_exptl_absorpt_correction_type     multi-scan
_exptl_absorpt_process_details     '(SADABS; Bruker, 2000)'
_exptl_absorpt_correction_T_min     0.988
_exptl_absorpt_correction_T_max     0.990
_exptl_special_details
;
;
_diffrn_ambient_temperature     296(2)
_diffrn_radiation_type     MoK\a
_diffrn_radiation_wavelength     0.71073
_diffrn_radiation_source     'fine-focus sealed tube'
_diffrn_radiation_monochromator     graphite
_diffrn_measurement_device_type     'Bruker SMART APEX CCD area-detector'
_diffrn_measurement_method     '\f and \w'
_diffrn_detector_area_resol_mean     ?
_diffrn_reflns_number     13574
_diffrn_reflns_av_R_equivalents     0.0604
_diffrn_reflns_av_sigmaI/netI     0.0910
_diffrn_reflns_theta_min     1.72
_diffrn_reflns_theta_max     26.00
_diffrn_reflns_theta_full     26.00
_diffrn_measured_fraction_theta_max     0.995
_diffrn_measured_fraction_theta_full     0.995
_diffrn_reflns_limit_h_min     -9
_diffrn_reflns_limit_h_max     9
_diffrn_reflns_limit_k_min     -23
_diffrn_reflns_limit_k_max     30
_diffrn_reflns_limit_l_min     -16
_diffrn_reflns_limit_l_max     14
_diffrn_standards_number     ?
_diffrn_standards_interval_count     ?
_diffrn_standards_interval_time     ?
_diffrn_standards_decay_%     ?
_refine_special_details
;
Refinement of <i>F</i>^2^ against ALL reflections. The weighted <i>R</i>-factor
<i>wR</i> and goodness of fit <i>S</i> are based on <i>F</i>^2^, conventional
<i>R</i>-factors <i>R</i> are based on <i>F</i>, with <i>F</i> set to zero for
negative <i>F</i>^2^. The threshold expression of <i>F</i>^2^ >
\s(<i>F</i>^2^) is used only for calculating <i>R</i>-factors(gt) <i>etc</i>.
and is not relevant to the choice of reflections for refinement.
<i>R</i>-factors based on <i>F</i>^2^ are statistically about twice as large
as those based on <i>F</i>, and <i>R</i>- factors based on ALL data will be
even larger.
;
_reflns_number_total     4971
_reflns_number_gt     2521
_reflns_threshold_expression     I>2\s(I)
_refine_ls_structure_factor_coef     Fsqd
_refine_ls_matrix_type     full
_refine_ls_R_factor_all     0.1272
_refine_ls_R_factor_gt     0.0538
_refine_ls_wR_factor_gt     0.0930
_refine_ls_wR_factor_ref     0.1140
_refine_ls_goodness_of_fit_ref     0.855
_refine_ls_restrained_S_all     0.855
_refine_ls_number_reflns     4971
_refine_ls_number_parameters     361
_refine_ls_number_restraints     0
_refine_ls_hydrogen_treatment     constr
_refine_ls_weighting_scheme     calc
_refine_ls_weighting_details
                'calc w = 1/[\s^2^(Fo^2^)+(0.036P)^2^] where P=(Fo^2^+2Fc^2^)/3'
_atom_sites_solution_hydrogens     geom
_atom_sites_solution_primary     direct
_atom_sites_solution_secondary     difmap
_refine_ls_shift/su_max     0.000
_refine_ls_shift/su_mean     0.000
_refine_diff_density_max     0.126
_refine_diff_density_min     -0.205
_refine_ls_extinction_method     none
_refine_ls_extinction_coef     ?
_refine_ls_abs_structure_Rogers     .
loop_
    _atom_type_symbol
    _atom_type_description
    _atom_type_scat_dispersion_real
    _atom_type_scat_dispersion_imag
    _atom_type_scat_source
    'C' 'C' 0.0033 0.0016
                         'International Tables Vol C Tables 4.2.6.8 and 6.1.1.4'
    'H' 'H' 0.0000 0.0000
                         'International Tables Vol C Tables 4.2.6.8 and 6.1.1.4'
    'N' 'N' 0.0061 0.0033
                         'International Tables Vol C Tables 4.2.6.8 and 6.1.1.4'
    'O' 'O' 0.0106 0.0060
                         'International Tables Vol C Tables 4.2.6.8 and 6.1.1.4'
_computing_data_collection     'SMART (Bruker, 2000)'
_computing_cell_refinement     'SAINT (Bruker, 2000)'
_computing_data_reduction     'SAINT (Bruker, 2000)'
_computing_structure_solution     'SHELXS97 (Sheldrick, 2008)'
_computing_structure_refinement     'SHELXL97 (Sheldrick, 2008)'
_computing_molecular_graphics     'SHELXTL (Sheldrick, 2008)'
_computing_publication_material     'SHELXTL (Sheldrick, 2008)'
loop_
    _atom_site_type_symbol
    _atom_site_label
    _atom_site_fract_x
    _atom_site_fract_y
    _atom_site_fract_z
    _atom_site_U_iso_or_equiv
    _atom_site_adp_type
    _atom_site_calc_flag
    _atom_site_refinement_flags
    _atom_site_occupancy
    _atom_site_disorder_assembly
    _atom_site_disorder_group
    O O4 1.3508(2) 0.39839(7) 0.26199(13) 0.0562(5) Uani d . 1 . .
    O O1 0.9879(2) 0.43838(7) 0.17323(12) 0.0553(5) Uani d . 1 . .
    N N1 0.4540(3) 0.59046(10) 0.10343(16) 0.0583(7) Uani d . 1 . .
    C C25 1.0230(4) 0.40498(9) 0.44518(18) 0.0446(7) Uani d . 1 . .
    C C8 1.0031(3) 0.36017(9) 0.27505(17) 0.0397(6) Uani d . 1 . .
    C C24 1.1008(3) 0.39169(9) 0.35680(17) 0.0399(6) Uani d . 1 . .
    C C11 0.8489(4) 0.47360(10) 0.15533(17) 0.0448(7) Uani d . 1 . .
    C C17 1.2690(4) 0.40833(9) 0.34837(19) 0.0448(7) Uani d . 1 . .
    C C23 0.8491(4) 0.39068(10) 0.46109(19) 0.0529(7) Uani d . 1 . .
    H H23A 0.7797 0.3720 0.4118 0.063 Uiso calc R 1 . .
    C C12 0.6795(4) 0.46179(10) 0.17407(18) 0.0535(7) Uani d . 1 . .
    H H12A 0.6527 0.4279 0.1980 0.064 Uiso calc R 1 . .
    C C7 1.0293(4) 0.27455(11) 0.37128(19) 0.0553(8) Uani d . 1 . .
    H H7A 1.0782 0.2931 0.4273 0.066 Uiso calc R 1 . .
    O O3 0.4934(3) 0.63407(8) 0.07056(14) 0.0734(6) Uani d . 1 . .
    C C9 0.9767(3) 0.30318(10) 0.28363(18) 0.0445(7) Uani d . 1 . .
    C C14 0.5925(4) 0.54981(11) 0.12233(18) 0.0479(7) Uani d . 1 . .
    C C3 0.8464(4) 0.30174(12) 0.1116(2) 0.0641(8) Uani d . 1 . .
    H H3A 0.7937 0.2828 0.0570 0.077 Uiso calc R 1 . .
    C C1 0.9496(3) 0.38393(10) 0.18595(19) 0.0467(7) Uani d . 1 . .
    C C27 1.3749(3) 0.34527(11) 0.23632(19) 0.0462(7) Uani d . 1 . .
    N N2 1.4260(4) 0.18672(11) 0.1414(2) 0.0768(8) Uani d . 1 . .
    C C15 0.7607(4) 0.56203(11) 0.10407(18) 0.0558(8) Uani d . 1 . .
    H H15A 0.7872 0.5961 0.0808 0.067 Uiso calc R 1 . .
    C C2 0.8700(4) 0.35544(12) 0.10426(19) 0.0608(8) Uani d . 1 . .
    H H2A 0.8336 0.3733 0.0452 0.073 Uiso calc R 1 . .
    C C22 0.7803(4) 0.40373(11) 0.5478(2) 0.0671(9) Uani d . 1 . .
    H H22A 0.6655 0.3937 0.5571 0.081 Uiso calc R 1 . .
    C C32 1.4198(3) 0.30571(11) 0.30582(19) 0.0531(7) Uani d . 1 . .
    H H32A 1.4369 0.3143 0.3732 0.064 Uiso calc R 1 . .
    O O2 0.3041(3) 0.57870(8) 0.12092(16) 0.0825(7) Uani d . 1 . .
    C C10 0.9002(4) 0.27407(11) 0.2002(2) 0.0526(7) Uani d . 1 . .
    C C16 0.8915(4) 0.52370(11) 0.12019(17) 0.0540(7) Uani d . 1 . .
    H H16A 1.0066 0.5315 0.1076 0.065 Uiso calc R 1 . .
    C C26 1.1244(4) 0.43468(10) 0.52074(19) 0.0528(7) Uani d . 1 . .
    C C18 1.3671(4) 0.43793(10) 0.4217(2) 0.0601(8) Uani d . 1 . .
    H H18A 1.4807 0.4491 0.4122 0.072 Uiso calc R 1 . .
    C C13 0.5496(4) 0.50002(11) 0.15740(19) 0.0578(8) Uani d . 1 . .
    H H13A 0.4343 0.4923 0.1696 0.069 Uiso calc R 1 . .
    C C31 1.4392(4) 0.25318(11) 0.27459(19) 0.0539(7) Uani d . 1 . .
    H H31A 1.4698 0.2259 0.3203 0.065 Uiso calc R 1 . .
    C C19 1.2974(4) 0.45038(11) 0.5068(2) 0.0663(9) Uani d . 1 . .
    H H19A 1.3642 0.4695 0.5564 0.080 Uiso calc R 1 . .
    C C30 1.4125(4) 0.24221(11) 0.1749(2) 0.0527(7) Uani d . 1 . .
    C C4 0.8843(4) 0.21737(12) 0.2078(2) 0.0721(9) Uani d . 1 . .
    H H4A 0.8363 0.1978 0.1529 0.086 Uiso calc R 1 . .
    O O5 1.4527(3) 0.15122(9) 0.20191(16) 0.0954(8) Uani d . 1 . .
    C C20 1.0481(5) 0.44692(12) 0.6088(2) 0.0767(10) Uani d . 1 . .
    H H20A 1.1141 0.4658 0.6591 0.092 Uiso calc R 1 . .
    C C29 1.3761(4) 0.28167(12) 0.10560(19) 0.0634(8) Uani d . 1 . .
    H H29A 1.3643 0.2733 0.0381 0.076 Uiso calc R 1 . .
    C C28 1.3571(3) 0.33380(11) 0.13642(19) 0.0564(8) Uani d . 1 . .
    H H28A 1.3323 0.3611 0.0900 0.068 Uiso calc R 1 . .
    C C5 0.9374(5) 0.19142(12) 0.2932(3) 0.0820(10) Uani d . 1 . .
    H H5A 0.9256 0.1542 0.2969 0.098 Uiso calc R 1 . .
    O O6 1.4102(4) 0.17823(9) 0.05245(17) 0.1275(11) Uani d . 1 . .
    C C6 1.0096(4) 0.22003(12) 0.3755(2) 0.0680(9) Uani d . 1 . .
    H H6A 1.0451 0.2018 0.4344 0.082 Uiso calc R 1 . .
    C C21 0.8817(5) 0.43195(13) 0.6221(2) 0.0774(11) Uani d . 1 . .
    H H21A 0.8347 0.4405 0.6811 0.093 Uiso calc R 1 . .
loop_
    _atom_site_aniso_label
    _atom_site_aniso_U_11
    _atom_site_aniso_U_22
    _atom_site_aniso_U_33
    _atom_site_aniso_U_12
    _atom_site_aniso_U_13
    _atom_site_aniso_U_23
    O4 0.0586(14) 0.0454(12) 0.0676(12) -0.0072(9) 0.0207(10) 0.0062(10)
    O1 0.0477(13) 0.0515(12) 0.0657(12) -0.0035(10) 0.0005(10) 0.0137(10)
    N1 0.0579(19) 0.0617(18) 0.0550(15) 0.0040(15) 0.0045(14) 0.0064(14)
    C25 0.0507(19) 0.0348(15) 0.0473(16) 0.0051(13) 0.0006(14) 0.0039(13)
    C8 0.0376(17) 0.0417(16) 0.0406(15) -0.0034(12) 0.0087(12) -0.0034(13)
    C24 0.0422(18) 0.0337(15) 0.0429(15) -0.0030(12) -0.0007(13) 0.0037(12)
    C11 0.0453(19) 0.0494(17) 0.0387(15) -0.0052(14) -0.0014(13) 0.0036(13)
    C17 0.0462(19) 0.0353(15) 0.0519(17) -0.0057(13) -0.0001(15) 0.0033(13)
    C23 0.055(2) 0.0523(18) 0.0518(17) 0.0060(14) 0.0094(15) 0.0038(14)
    C12 0.050(2) 0.0451(18) 0.0666(19) -0.0043(15) 0.0126(16) 0.0111(15)
    C7 0.060(2) 0.0493(18) 0.0572(18) -0.0070(15) 0.0095(15) 0.0004(15)
    O3 0.0901(18) 0.0586(14) 0.0727(13) 0.0070(12) 0.0136(12) 0.0199(12)
    C9 0.0418(18) 0.0441(17) 0.0490(16) -0.0071(13) 0.0113(13) -0.0053(14)
    C14 0.049(2) 0.0480(18) 0.0461(16) -0.0017(15) 0.0038(14) 0.0031(14)
    C3 0.058(2) 0.077(2) 0.0542(19) -0.0067(18) -0.0057(16) -0.0206(18)
    C1 0.0399(18) 0.0475(18) 0.0529(17) -0.0023(14) 0.0056(14) -0.0026(15)
    C27 0.0383(17) 0.0463(18) 0.0551(17) -0.0013(13) 0.0094(14) 0.0056(15)
    N2 0.093(2) 0.067(2) 0.0689(19) 0.0145(17) 0.0008(17) -0.0064(17)
    C15 0.057(2) 0.0519(18) 0.0573(18) -0.0111(16) 0.0026(16) 0.0150(15)
    C2 0.055(2) 0.075(2) 0.0502(17) 0.0011(17) -0.0048(15) -0.0006(17)
    C22 0.071(2) 0.069(2) 0.065(2) 0.0214(18) 0.0218(19) 0.0203(18)
    C32 0.056(2) 0.0562(19) 0.0463(16) -0.0008(15) 0.0037(14) 0.0003(15)
    O2 0.0545(16) 0.0778(16) 0.1164(18) 0.0085(12) 0.0148(14) 0.0156(13)
    C10 0.0457(19) 0.0504(18) 0.0618(18) -0.0079(14) 0.0058(15) -0.0147(16)
    C16 0.0465(19) 0.0599(19) 0.0551(17) -0.0085(15) 0.0030(14) 0.0144(15)
    C26 0.072(2) 0.0379(16) 0.0467(17) 0.0052(15) -0.0054(16) -0.0045(14)
    C18 0.051(2) 0.0488(19) 0.079(2) -0.0140(15) -0.0049(17) 0.0064(17)
    C13 0.049(2) 0.0567(19) 0.0702(19) -0.0057(16) 0.0164(16) 0.0074(16)
    C31 0.059(2) 0.0557(19) 0.0471(17) 0.0056(15) 0.0070(14) 0.0049(15)
    C19 0.082(3) 0.0444(19) 0.068(2) -0.0130(17) -0.0175(19) -0.0091(16)
    C30 0.053(2) 0.0541(19) 0.0516(17) 0.0122(15) 0.0069(15) -0.0025(16)
    C4 0.073(3) 0.053(2) 0.089(2) -0.0150(17) 0.007(2) -0.0250(19)
    O5 0.144(2) 0.0593(15) 0.0822(16) 0.0152(15) 0.0077(15) -0.0012(13)
    C20 0.117(3) 0.061(2) 0.050(2) 0.012(2) 0.002(2) -0.0108(16)
    C29 0.072(2) 0.075(2) 0.0436(16) 0.0157(18) 0.0068(15) 0.0045(17)
    C28 0.059(2) 0.061(2) 0.0503(18) 0.0101(16) 0.0105(15) 0.0154(16)
    C5 0.094(3) 0.042(2) 0.111(3) -0.0168(19) 0.017(2) -0.007(2)
    O6 0.220(3) 0.098(2) 0.0606(14) 0.0392(19) -0.0073(17) -0.0251(14)
    C6 0.086(3) 0.048(2) 0.072(2) -0.0035(17) 0.0167(19) 0.0086(18)
    C21 0.114(3) 0.072(2) 0.050(2) 0.031(2) 0.022(2) 0.0027(18)
_geom_special_details
;
All e.s.d.'s (except the e.s.d. in the dihedral angle between two l.s. planes)
are estimated using the full covariance matrix. The cell e.s.d.'s are taken
into account individually in the estimation of e.s.d.'s in distances, angles
and torsion angles; correlations between e.s.d.'s in cell parameters are only
used when they are defined by crystal symmetry. An approximate (isotropic)
treatment of cell e.s.d.'s is used for estimating e.s.d.'s involving l.s.
planes.
;
loop_
    _geom_bond_atom_site_label_1
    _geom_bond_atom_site_label_2
    _geom_bond_site_symmetry_2
    _geom_bond_distance
    _geom_bond_publ_flag
    O4 C27 . 1.380(3) ?
    O4 C17 . 1.398(3) ?
    O1 C11 . 1.375(3) ?
    O1 C1 . 1.396(3) ?
    N1 O3 . 1.218(2) ?
    N1 O2 . 1.224(3) ?
    N1 C14 . 1.463(3) ?
    C25 C23 . 1.408(3) ?
    C25 C26 . 1.422(3) ?
    C25 C24 . 1.423(3) ?
    C8 C1 . 1.365(3) ?
    C8 C9 . 1.434(3) ?
    C8 C24 . 1.489(3) ?
    C24 C17 . 1.361(3) ?
    C11 C12 . 1.371(3) ?
    C11 C16 . 1.381(3) ?
    C17 C18 . 1.389(3) ?
    C23 C22 . 1.369(3) ?
    C23 H23A . 0.9300 ?
    C12 C13 . 1.373(3) ?
    C12 H12A . 0.9300 ?
    C7 C6 . 1.363(3) ?
    C7 C9 . 1.403(3) ?
    C7 H7A . 0.9300 ?
    C9 C10 . 1.413(3) ?
    C14 C15 . 1.363(3) ?
    C14 C13 . 1.374(3) ?
    C3 C2 . 1.349(3) ?
    C3 C10 . 1.405(3) ?
    C3 H3A . 0.9300 ?
    C1 C2 . 1.396(3) ?
    C27 C28 . 1.372(3) ?
    C27 C32 . 1.377(3) ?
    N2 O5 . 1.205(3) ?
    N2 O6 . 1.213(3) ?
    N2 C30 . 1.456(3) ?
    C15 C16 . 1.378(3) ?
    C15 H15A . 0.9300 ?
    C2 H2A . 0.9300 ?
    C22 C21 . 1.391(4) ?
    C22 H22A . 0.9300 ?
    C32 C31 . 1.382(3) ?
    C32 H32A . 0.9300 ?
    C10 C4 . 1.416(3) ?
    C16 H16A . 0.9300 ?
    C26 C19 . 1.405(4) ?
    C26 C20 . 1.408(3) ?
    C18 C19 . 1.349(3) ?
    C18 H18A . 0.9300 ?
    C13 H13A . 0.9300 ?
    C31 C30 . 1.368(3) ?
    C31 H31A . 0.9300 ?
    C19 H19A . 0.9300 ?
    C30 C29 . 1.364(3) ?
    C4 C5 . 1.347(4) ?
    C4 H4A . 0.9300 ?
    C20 C21 . 1.350(4) ?
    C20 H20A . 0.9300 ?
    C29 C28 . 1.371(3) ?
    C29 H29A . 0.9300 ?
    C28 H28A . 0.9300 ?
    C5 C6 . 1.385(4) ?
    C5 H5A . 0.9300 ?
    C6 H6A . 0.9300 ?
    C21 H21A . 0.9300 ?
loop_
    _geom_angle_atom_site_label_1
    _geom_angle_atom_site_label_2
    _geom_angle_atom_site_label_3
    _geom_angle_site_symmetry_1
    _geom_angle_site_symmetry_3
    _geom_angle
    _geom_angle_publ_flag
    C27 O4 C17 . . 117.38(19) ?
    C11 O1 C1 . . 118.0(2) ?
    O3 N1 O2 . . 123.4(3) ?
    O3 N1 C14 . . 118.4(3) ?
    O2 N1 C14 . . 118.2(2) ?
    C23 C25 C26 . . 118.2(3) ?
    C23 C25 C24 . . 123.2(2) ?
    C26 C25 C24 . . 118.7(3) ?
    C1 C8 C9 . . 117.7(2) ?
    C1 C8 C24 . . 120.6(2) ?
    C9 C8 C24 . . 121.4(2) ?
    C17 C24 C25 . . 118.3(2) ?
    C17 C24 C8 . . 120.1(2) ?
    C25 C24 C8 . . 121.6(2) ?
    C12 C11 O1 . . 123.6(2) ?
    C12 C11 C16 . . 120.9(3) ?
    O1 C11 C16 . . 115.4(2) ?
    C24 C17 C18 . . 123.0(3) ?
    C24 C17 O4 . . 121.2(2) ?
    C18 C17 O4 . . 115.8(3) ?
    C22 C23 C25 . . 121.2(3) ?
    C22 C23 H23A . . 119.4 ?
    C25 C23 H23A . . 119.4 ?
    C11 C12 C13 . . 119.9(2) ?
    C11 C12 H12A . . 120.1 ?
    C13 C12 H12A . . 120.1 ?
    C6 C7 C9 . . 121.0(3) ?
    C6 C7 H7A . . 119.5 ?
    C9 C7 H7A . . 119.5 ?
    C7 C9 C10 . . 118.2(2) ?
    C7 C9 C8 . . 122.4(2) ?
    C10 C9 C8 . . 119.3(2) ?
    C15 C14 C13 . . 121.5(3) ?
    C15 C14 N1 . . 119.3(3) ?
    C13 C14 N1 . . 119.2(3) ?
    C2 C3 C10 . . 121.0(3) ?
    C2 C3 H3A . . 119.5 ?
    C10 C3 H3A . . 119.5 ?
    C8 C1 C2 . . 123.0(2) ?
    C8 C1 O1 . . 118.6(2) ?
    C2 C1 O1 . . 118.2(2) ?
    C28 C27 C32 . . 121.0(3) ?
    C28 C27 O4 . . 116.3(2) ?
    C32 C27 O4 . . 122.7(2) ?
    O5 N2 O6 . . 122.5(3) ?
    O5 N2 C30 . . 119.5(3) ?
    O6 N2 C30 . . 118.0(3) ?
    C14 C15 C16 . . 119.7(3) ?
    C14 C15 H15A . . 120.2 ?
    C16 C15 H15A . . 120.2 ?
    C3 C2 C1 . . 119.5(3) ?
    C3 C2 H2A . . 120.2 ?
    C1 C2 H2A . . 120.2 ?
    C23 C22 C21 . . 120.2(3) ?
    C23 C22 H22A . . 119.9 ?
    C21 C22 H22A . . 119.9 ?
    C27 C32 C31 . . 119.4(2) ?
    C27 C32 H32A . . 120.3 ?
    C31 C32 H32A . . 120.3 ?
    C3 C10 C9 . . 119.4(2) ?
    C3 C10 C4 . . 121.8(3) ?
    C9 C10 C4 . . 118.8(3) ?
    C15 C16 C11 . . 119.0(3) ?
    C15 C16 H16A . . 120.5 ?
    C11 C16 H16A . . 120.5 ?
    C19 C26 C20 . . 121.7(3) ?
    C19 C26 C25 . . 119.7(3) ?
    C20 C26 C25 . . 118.5(3) ?
    C19 C18 C17 . . 119.9(3) ?
    C19 C18 H18A . . 120.1 ?
    C17 C18 H18A . . 120.1 ?
    C12 C13 C14 . . 119.0(3) ?
    C12 C13 H13A . . 120.5 ?
    C14 C13 H13A . . 120.5 ?
    C30 C31 C32 . . 118.5(3) ?
    C30 C31 H31A . . 120.7 ?
    C32 C31 H31A . . 120.7 ?
    C18 C19 C26 . . 120.4(3) ?
    C18 C19 H19A . . 119.8 ?
    C26 C19 H19A . . 119.8 ?
    C29 C30 C31 . . 122.2(3) ?
    C29 C30 N2 . . 118.8(3) ?
    C31 C30 N2 . . 119.1(3) ?
    C5 C4 C10 . . 121.1(3) ?
    C5 C4 H4A . . 119.5 ?
    C10 C4 H4A . . 119.5 ?
    C21 C20 C26 . . 121.7(3) ?
    C21 C20 H20A . . 119.1 ?
    C26 C20 H20A . . 119.1 ?
    C30 C29 C28 . . 119.3(3) ?
    C30 C29 H29A . . 120.3 ?
    C28 C29 H29A . . 120.3 ?
    C29 C28 C27 . . 119.4(3) ?
    C29 C28 H28A . . 120.3 ?
    C27 C28 H28A . . 120.3 ?
    C4 C5 C6 . . 120.2(3) ?
    C4 C5 H5A . . 119.9 ?
    C6 C5 H5A . . 119.9 ?
    C7 C6 C5 . . 120.8(3) ?
    C7 C6 H6A . . 119.6 ?
    C5 C6 H6A . . 119.6 ?
    C20 C21 C22 . . 120.2(3) ?
    C20 C21 H21A . . 119.9 ?
    C22 C21 H21A . . 119.9 ?
loop_
    _geom_torsion_atom_site_label_1
    _geom_torsion_atom_site_label_2
    _geom_torsion_atom_site_label_3
    _geom_torsion_atom_site_label_4
    _geom_torsion_site_symmetry_1
    _geom_torsion_site_symmetry_2
    _geom_torsion_site_symmetry_3
    _geom_torsion_site_symmetry_4
    _geom_torsion
    _geom_torsion_publ_flag
    C23 C25 C24 C17 . . . . 178.9(2) ?
    C26 C25 C24 C17 . . . . -0.3(3) ?
    C23 C25 C24 C8 . . . . -1.5(4) ?
    C26 C25 C24 C8 . . . . 179.3(2) ?
    C1 C8 C24 C17 . . . . -69.6(3) ?
    C9 C8 C24 C17 . . . . 104.5(3) ?
    C1 C8 C24 C25 . . . . 110.8(3) ?
    C9 C8 C24 C25 . . . . -75.1(3) ?
    C1 O1 C11 C12 . . . . 17.3(3) ?
    C1 O1 C11 C16 . . . . -165.2(2) ?
    C25 C24 C17 C18 . . . . -0.5(4) ?
    C8 C24 C17 C18 . . . . 179.9(2) ?
    C25 C24 C17 O4 . . . . -177.6(2) ?
    C8 C24 C17 O4 . . . . 2.8(4) ?
    C27 O4 C17 C24 . . . . -62.0(3) ?
    C27 O4 C17 C18 . . . . 120.7(2) ?
    C26 C25 C23 C22 . . . . -1.6(4) ?
    C24 C25 C23 C22 . . . . 179.2(2) ?
    O1 C11 C12 C13 . . . . 177.6(2) ?
    C16 C11 C12 C13 . . . . 0.3(4) ?
    C6 C7 C9 C10 . . . . 1.0(4) ?
    C6 C7 C9 C8 . . . . -176.9(2) ?
    C1 C8 C9 C7 . . . . 179.0(2) ?
    C24 C8 C9 C7 . . . . 4.7(4) ?
    C1 C8 C9 C10 . . . . 1.1(4) ?
    C24 C8 C9 C10 . . . . -173.2(2) ?
    O3 N1 C14 C15 . . . . 0.9(4) ?
    O2 N1 C14 C15 . . . . -179.6(2) ?
    O3 N1 C14 C13 . . . . -178.6(2) ?
    O2 N1 C14 C13 . . . . 0.9(4) ?
    C9 C8 C1 C2 . . . . 0.5(4) ?
    C24 C8 C1 C2 . . . . 174.8(2) ?
    C9 C8 C1 O1 . . . . -174.5(2) ?
    C24 C8 C1 O1 . . . . -0.2(4) ?
    C11 O1 C1 C8 . . . . -117.7(3) ?
    C11 O1 C1 C2 . . . . 67.0(3) ?
    C17 O4 C27 C28 . . . . 144.1(2) ?
    C17 O4 C27 C32 . . . . -37.9(3) ?
    C13 C14 C15 C16 . . . . 0.5(4) ?
    N1 C14 C15 C16 . . . . -179.0(2) ?
    C10 C3 C2 C1 . . . . 0.2(4) ?
    C8 C1 C2 C3 . . . . -1.2(4) ?
    O1 C1 C2 C3 . . . . 173.9(2) ?
    C25 C23 C22 C21 . . . . 0.5(4) ?
    C28 C27 C32 C31 . . . . -3.0(4) ?
    O4 C27 C32 C31 . . . . 179.0(2) ?
    C2 C3 C10 C9 . . . . 1.4(4) ?
    C2 C3 C10 C4 . . . . -176.9(3) ?
    C7 C9 C10 C3 . . . . 180.0(2) ?
    C8 C9 C10 C3 . . . . -2.0(4) ?
    C7 C9 C10 C4 . . . . -1.7(4) ?
    C8 C9 C10 C4 . . . . 176.3(2) ?
    C14 C15 C16 C11 . . . . -0.4(4) ?
    C12 C11 C16 C15 . . . . 0.0(4) ?
    O1 C11 C16 C15 . . . . -177.5(2) ?
    C23 C25 C26 C19 . . . . -179.0(2) ?
    C24 C25 C26 C19 . . . . 0.2(4) ?
    C23 C25 C26 C20 . . . . 1.9(4) ?
    C24 C25 C26 C20 . . . . -178.9(2) ?
    C24 C17 C18 C19 . . . . 1.4(4) ?
    O4 C17 C18 C19 . . . . 178.7(2) ?
    C11 C12 C13 C14 . . . . -0.2(4) ?
    C15 C14 C13 C12 . . . . -0.2(4) ?
    N1 C14 C13 C12 . . . . 179.3(2) ?
    C27 C32 C31 C30 . . . . -0.2(4) ?
    C17 C18 C19 C26 . . . . -1.5(4) ?
    C20 C26 C19 C18 . . . . 179.8(3) ?
    C25 C26 C19 C18 . . . . 0.7(4) ?
    C32 C31 C30 C29 . . . . 3.3(4) ?
    C32 C31 C30 N2 . . . . -177.7(2) ?
    O5 N2 C30 C29 . . . . -177.7(3) ?
    O6 N2 C30 C29 . . . . 2.5(4) ?
    O5 N2 C30 C31 . . . . 3.3(4) ?
    O6 N2 C30 C31 . . . . -176.5(3) ?
    C3 C10 C4 C5 . . . . 179.6(3) ?
    C9 C10 C4 C5 . . . . 1.3(4) ?
    C19 C26 C20 C21 . . . . 179.8(3) ?
    C25 C26 C20 C21 . . . . -1.1(4) ?
    C31 C30 C29 C28 . . . . -3.2(4) ?
    N2 C30 C29 C28 . . . . 177.8(3) ?
    C30 C29 C28 C27 . . . . 0.0(4) ?
    C32 C27 C28 C29 . . . . 3.1(4) ?
    O4 C27 C28 C29 . . . . -178.8(2) ?
    C10 C4 C5 C6 . . . . -0.2(5) ?
    C9 C7 C6 C5 . . . . 0.1(4) ?
    C4 C5 C6 C7 . . . . -0.5(5) ?
    C26 C20 C21 C22 . . . . -0.1(5) ?
    C23 C22 C21 C20 . . . . 0.4(5) ?
loop_
    _geom_hbond_atom_site_label_D
    _geom_hbond_atom_site_label_H
    _geom_hbond_atom_site_label_A
    _geom_hbond_site_symmetry_A
    _geom_hbond_distance_DH
    _geom_hbond_distance_HA
    _geom_hbond_distance_DA
    _geom_hbond_angle_DHA
    C16 H16A O2 1_655 0.93 2.54 3.425(3) 158.9
    C32 H32A O6 4_566 0.93 2.45 3.360(3) 164.5
data_global
_journal_date_recd_electronic     2008-05-20
_journal_date_accepted     2008-05-28
_journal_name_full     'Acta Crystallographica, Section E'
_journal_year     2008
_journal_volume     64
_journal_issue      7
_journal_page_first     o1198
_journal_page_last     o1198
_journal_paper_category     QO
_journal_coeditor_code     KP2173
_publ_contact_author_name     'Dr Zhi-Rong Qu'
_publ_contact_author_address
;
Ordered Matter Science Research  Center
College of Chemistry and Chemical Engineering
Southeast University
Nanjing 210096
People's Republic of China
;
_publ_contact_author_email     quzr@seu.edu.cn
_publ_contact_author_fax     '862552090626'
_publ_contact_author_phone     '862552090626'
_publ_section_title
;
2,2'-Bis(4-nitrophenoxy)-1,1'-binaphthyl
;
loop_
    _publ_author_name
    _publ_author_address
    'Liang, Wen-Xian'
;
Ordered Matter Science Research Center
College of Chemistry and Chemical Engineering
Southeast University
Nanjing 210096
People's Republic of China
;
    'Qu, Zhi-Rong'
;
Ordered Matter Science Research Center
College of Chemistry and Chemical Engineering
Southeast University
Nanjing 210096
People's Republic of China
;
