# Supplementary material for: 2,2′-Bis(4-nitro­phen­oxy)-1,1′-binaphth­yl
Source: Acta Crystallogr Sect E Struct Rep Online. 2008 Jun 7;64(Pt 7):o1198. doi: 10.1107/S1600536808016061 (PMC2961794; doi:10.1107/S1600536808016061)
Supplement: Supplementary file 2 [file e-64-o1198-Isup2.hkl]

# 
# h,k,l, Fc-squared, Fo-squared, sigma(Fo-squared) and status flag 
# 
data_I
_shelx_title ' 1 in P2(1)/c' 
_shelx_refln_list_code          4 
_shelx_F_calc_maximum      243.66 
_exptl_crystal_F_000      1096.00 
_reflns_d_resolution_high  0.8107 
 
loop_ 
 _symmetry_equiv_pos_as_xyz 
 'x, y, z' 
 '-x, y+1/2, -z+1/2' 
 '-x, -y, -z' 
 'x, -y-1/2, z-1/2' 
 
_cell_length_a     7.6159 
_cell_length_b    24.8102 
_cell_length_c    13.5022 
_cell_angle_alpha  90.000 
_cell_angle_beta   95.790 
_cell_angle_gamma  90.000 
 
_shelx_F_squared_multiplier     1.000 
 
loop_ 
 _refln_index_h 
 _refln_index_k 
 _refln_index_l 
 _refln_F_squared_calc 
 _refln_F_squared_meas 
 _refln_F_squared_sigma 
 _refln_observed_status 
   1   0   0      685.47      632.85     26.98 o 
   2   0   0    29538.92    27405.97    290.18 o 
   3   0   0     2804.51     2779.55     99.89 o 
   5   0   0      162.70      164.78     40.83 o 
   6   0   0       70.51      110.82     36.94 o 
   7   0   0      513.60      370.62     71.45 o 
   8   0   0      174.65      177.90     56.14 o 
   9   0   0       76.27       63.67     49.09 o 
   1   1   0     2234.07     1983.97     78.96 o 
   2   1   0    48449.17    43469.19   1377.99 o 
   3   1   0     3785.45     3722.00     81.96 o 
   4   1   0      705.46      630.58     39.95 o 
   5   1   0      151.74      181.41     30.83 o 
   6   1   0      330.61      356.00     43.83 o 
   7   1   0      116.29      113.75     29.27 o 
   8   1   0        0.94        8.47     17.80 o 
   9   1   0        0.24       25.01     28.55 o 
   1   2   0      506.59      482.56     14.27 o 
   2   2   0     9925.66     9551.58    435.88 o 
   3   2   0       21.62       37.72     13.18 o 
   4   2   0      198.62      200.92     28.35 o 
   5   2   0      718.89      695.05     47.37 o 
   6   2   0      106.27       84.58     32.81 o 
   7   2   0        1.69        7.52     14.67 o 
   8   2   0        0.42       12.48     18.44 o 
   9   2   0        3.77        9.17     25.54 o 
   1   3   0      190.59      184.52      9.60 o 
   2   3   0     2659.35     2602.90     77.33 o 
   3   3   0      137.82      127.17     20.20 o 
   4   3   0     1487.75     1492.64    158.70 o 
   5   3   0      269.68      301.28     38.25 o 
   6   3   0       26.39       40.49     18.59 o 
   7   3   0      523.95      507.82     56.61 o 
   8   3   0       61.43       65.28     26.92 o 
   9   3   0       11.84       36.27     29.39 o 
   0   4   0     3224.87     3553.96     48.97 o 
   1   4   0      292.82      284.00     10.18 o 
   2   4   0      393.49      377.05     14.25 o 
   3   4   0       46.24       53.29     14.66 o 
   4   4   0      402.03      459.33     68.29 o 
   5   4   0       38.43       37.07     16.63 o 
   6   4   0      258.71      295.02     41.41 o 
   7   4   0      114.68      127.35     44.23 o 
   8   4   0       68.39       79.52     28.28 o 
   9   4   0       11.22       31.78     29.63 o 
   1   5   0      305.11      296.81     10.43 o 
   2   5   0      932.45      920.88     23.08 o 
   3   5   0       88.42      105.97     12.67 o 
   4   5   0       37.94       55.05     16.50 o 
   5   5   0      386.37      448.99     42.07 o 
   6   5   0       24.35       33.08     15.82 o 
   7   5   0       41.48       36.11     18.47 o 
   8   5   0       37.66       61.55     24.19 o 
   9   5   0        1.40       13.50     27.73 o 
   0   6   0    12274.15    12834.79    118.90 o 
   1   6   0     5104.01     5280.18     78.83 o 
   2   6   0     1554.41     1594.02     45.85 o 
   3   6   0     1496.09     1482.04     42.72 o 
   4   6   0      355.89      403.60     23.98 o 
   5   6   0       28.55       43.96     17.66 o 
   6   6   0       19.33       35.06     15.78 o 
   7   6   0       21.28       27.21     16.22 o 
   8   6   0        0.24       28.19     26.49 o 
   9   6   0        5.28        9.45     35.00 o 
   1   7   0     1328.13     1283.28     48.69 o 
   2   7   0     1195.78     1193.22     45.37 o 
   3   7   0      444.38      448.78     19.19 o 
   4   7   0      770.58      831.43     32.84 o 
   5   7   0       40.50       48.12     24.18 o 
   6   7   0        4.04        9.39     11.82 o 
   7   7   0       69.11       75.89     24.21 o 
   8   7   0       28.18       61.36     23.94 o 
   9   7   0        4.97       21.56     31.41 o 
   0   8   0     7935.97     8083.09    114.47 o 
   1   8   0      435.25      431.73     17.79 o 
   2   8   0      518.31      513.21     17.61 o 
   3   8   0     2459.53     2540.52     98.85 o 
   4   8   0       10.79       20.26      7.41 o 
   5   8   0      142.84      156.68     31.23 o 
   6   8   0        0.55        0.00     10.94 o 
   7   8   0       22.46       33.64     18.43 o 
   8   8   0        5.43       15.37     20.61 o 
   9   8   0        2.50        0.00     49.82 o 
   1   9   0       71.38       86.71     10.81 o 
   2   9   0       17.00       17.48      5.75 o 
   3   9   0      271.08      298.07     17.39 o 
   4   9   0        6.22       17.19      7.15 o 
   5   9   0      112.08      126.75     27.46 o 
   6   9   0        0.57        0.00     12.63 o 
   7   9   0       21.39       15.39     15.91 o 
   8   9   0        0.90       10.15     17.44 o 
   0  10   0       20.58       35.53     11.67 o 
   1  10   0     1329.76     1341.16     34.52 o 
   2  10   0       33.17       29.91      8.60 o 
   3  10   0      206.02      248.39     16.13 o 
   4  10   0       13.90       10.27      9.15 o 
   5  10   0       22.43       38.33     16.72 o 
   6  10   0       13.44        8.92     13.67 o 
   7  10   0        0.07       23.46     17.31 o 
   8  10   0       44.95       60.64     26.68 o 
   1  11   0     2113.58     2154.92     59.14 o 
   2  11   0       16.86       13.68      6.91 o 
   3  11   0      266.96      297.06     17.80 o 
   4  11   0      354.49      378.30     30.11 o 
   5  11   0        0.95        9.30      9.98 o 
   6  11   0       93.00       73.40     23.63 o 
   7  11   0       14.79       22.51     17.60 o 
   8  11   0       36.62       52.98     35.00 o 
   0  12   0      263.50      336.92     26.28 o 
   1  12   0     5585.66     6166.49    103.43 o 
   2  12   0      316.69      329.80     20.71 o 
   3  12   0        0.94        0.32      6.59 o 
   4  12   0        4.01        2.46      7.11 o 
   5  12   0       19.49       35.34     13.37 o 
   6  12   0       78.47       50.92     20.74 o 
   7  12   0        0.49        3.98     16.28 o 
   8  12   0       14.76       24.06     29.89 o 
   1  13   0       98.20      123.54     15.22 o 
   2  13   0       21.89       31.56      9.50 o 
   3  13   0      564.34      551.44     28.00 o 
   4  13   0      146.57      135.87     19.10 o 
   5  13   0        0.20        9.87      8.96 o 
   6  13   0       45.68       63.77     18.81 o 
   7  13   0       12.54        5.06     13.53 o 
   8  13   0        1.67        1.03     16.31 o 
   0  14   0      156.61      173.85     24.93 o 
   1  14   0      597.44      628.35     36.30 o 
   2  14   0      487.00      517.60     33.85 o 
   3  14   0        5.84       10.74      8.54 o 
   4  14   0      289.21      290.68     27.01 o 
   5  14   0        1.06        6.33      8.21 o 
   6  14   0       64.41       73.67     21.03 o 
   7  14   0       14.53       23.69     22.72 o 
   8  14   0      122.39      164.75     37.92 o 
   1  15   0      649.45      690.15     29.40 o 
   2  15   0      191.96      232.70     21.61 o 
   3  15   0      144.43      144.68     18.47 o 
   4  15   0      415.70      466.33     31.15 o 
   5  15   0       22.10       29.00     12.88 o 
   6  15   0      352.63      320.17     40.17 o 
   7  15   0       43.98       45.46     23.53 o 
   8  15   0       18.28       25.88     16.54 o 
   0  16   0        4.92        3.23      9.42 o 
   1  16   0       76.67       97.95     15.54 o 
   2  16   0      622.21      605.04     29.65 o 
   3  16   0       90.06      100.92     16.97 o 
   4  16   0      110.52      119.09     22.83 o 
   5  16   0       99.31       99.85     22.59 o 
   6  16   0       74.79       53.31     18.70 o 
   7  16   0       19.05       21.36     17.85 o 
   1  17   0      267.53      284.53     24.13 o 
   2  17   0       62.52       87.64     15.80 o 
   3  17   0        2.06       14.55      8.15 o 
   4  17   0      561.85      545.45     40.99 o 
   5  17   0       27.54       29.91     14.40 o 
   6  17   0      183.13      208.90     42.29 o 
   7  17   0       39.34       94.36     28.22 o 
   0  18   0      106.54      136.90     29.41 o 
   1  18   0      342.82      349.51     27.28 o 
   2  18   0        8.68       16.47      8.35 o 
   3  18   0      375.98      325.16     35.11 o 
   4  18   0      149.07      200.25     30.07 o 
   5  18   0        0.38       14.92     13.41 o 
   6  18   0        3.37       27.70     19.40 o 
   7  18   0      119.55       91.08     31.68 o 
   1  19   0       20.54       36.47     10.98 o 
   2  19   0       21.62       35.11     14.12 o 
   3  19   0       20.76       32.00     13.14 o 
   4  19   0       16.17       16.44     13.58 o 
   5  19   0      121.90       85.14     23.41 o 
   6  19   0       15.40       33.59     27.22 o 
   7  19   0        1.58       22.89     24.57 o 
   0  20   0      800.25      754.94     69.87 o 
   1  20   0      387.82      355.09     28.55 o 
   2  20   0       66.79       50.65     16.18 o 
   3  20   0       35.54       39.50     15.11 o 
   4  20   0       31.55       41.77     16.25 o 
   5  20   0       99.39       89.05     30.55 o 
   6  20   0       11.34       11.18     21.31 o 
   7  20   0        9.53        0.00     28.56 o 
   1  21   0      385.23      402.27     37.22 o 
   2  21   0      261.46      279.25     33.49 o 
   3  21   0      131.56      158.58     27.20 o 
   4  21   0        3.62       19.76     14.88 o 
   5  21   0       28.12       28.85     21.82 o 
   6  21   0       30.79       35.07     25.59 o 
   0  22   0       40.86       59.68     18.96 o 
   1  22   0      129.06      158.52     26.21 o 
   2  22   0       41.35       47.73     16.53 o 
   3  22   0       92.76       99.39     23.39 o 
   4  22   0      403.23      386.15     54.95 o 
   5  22   0        0.14       19.67     21.02 o 
   6  22   0        3.54       17.56     21.91 o 
   1  23   0      192.98      166.92     27.02 o 
   2  23   0       66.59       65.85     18.56 o 
   3  23   0        0.72       14.48     14.07 o 
   4  23   0       88.72      105.13     31.43 o 
   5  23   0        0.07        0.30     21.73 o 
   6  23   0        6.18        4.04     22.04 o 
   0  24   0      800.79      620.22     85.06 o 
   1  24   0      571.26      452.15     52.93 o 
   2  24   0       98.22      105.65     22.80 o 
   3  24   0        2.52       24.40     14.40 o 
   4  24   0       42.79       52.67     25.73 o 
   5  24   0        6.66        0.00     21.48 o 
   1  25   0       63.38       74.56     23.77 o 
   2  25   0       21.72       29.02     14.63 o 
   3  25   0        7.95        5.17     16.22 o 
   4  25   0       54.20       95.42     35.48 o 
   5  25   0        1.50       12.11     22.77 o 
   0  26   0       24.43       57.60     33.30 o 
   1  26   0        0.26        0.30     14.90 o 
   2  26   0        2.28        4.71     30.14 o 
   3  26   0        4.74       19.74     17.44 o 
   4  26   0       37.72       47.40     28.03 o 
   1  27   0       17.43       38.85     21.23 o 
   2  27   0        2.76       31.11     32.81 o 
   3  27   0       20.17       22.12     37.18 o 
   4  27   0       32.08       51.52     29.04 o 
   0  28   0        0.13        9.48     26.49 o 
   1  28   0        0.07       17.61     20.61 o 
   2  28   0        0.00       21.63     35.48 o 
   3  28   0       18.67       33.78     42.77 o 
   1  29   0       26.56       27.95     40.10 o 
   2  29   0        0.33       20.66     40.59 o 
   0  30   0       10.30       16.77     45.20 o 
   1  30   0        7.96        9.72     42.53 o 
  -9   1   1        2.43        0.00     23.06 o 
  -8   1   1       96.65      106.28     30.93 o 
  -7   1   1       16.37       18.08     15.45 o 
  -6   1   1       53.35       49.58     27.22 o 
  -5   1   1      368.23      345.45     37.89 o 
  -4   1   1     1024.35     1010.53     68.53 o 
  -3   1   1     1027.02      986.37     40.80 o 
  -2   1   1      900.53      811.18     29.45 o 
  -1   1   1     2524.60     2308.64     34.63 o 
   0   1   1      120.61      127.35      7.05 o 
   1   1   1     3407.52     3356.23     52.06 o 
   2   1   1     5094.68     4880.21     94.09 o 
   3   1   1       63.37       59.24     15.29 o 
   4   1   1       30.07       54.68     26.98 o 
   5   1   1       63.82       82.54     22.87 o 
   6   1   1        0.42        0.00     11.94 o 
   7   1   1       75.94       90.37     28.99 o 
   8   1   1        7.72       17.30     21.03 o 
   9   1   1        4.43        1.78     26.36 o 
  -9   2   1        2.23       28.47     26.53 o 
  -8   2   1      226.24      193.35     41.07 o 
  -7   2   1       69.50       66.20     25.76 o 
  -6   2   1       10.24        4.92     20.17 o 
  -5   2   1     1170.88     1112.65     57.65 o 
  -4   2   1        5.61        2.17      8.68 o 
  -3   2   1    18415.89    18158.08    613.53 o 
  -2   2   1      423.19      343.92     31.84 o 
  -1   2   1    16826.59    16432.43    407.94 o 
   0   2   1     6599.49     6681.49     65.65 o 
   1   2   1      798.76      819.16     34.69 o 
   2   2   1      195.37      195.08     16.12 o 
   3   2   1      693.61      645.36     36.26 o 
   4   2   1     1427.51     1420.94     60.91 o 
   5   2   1       45.91       56.38     29.41 o 
   6   2   1      955.94      964.89    139.14 o 
   7   2   1       48.76       68.56     24.04 o 
   8   2   1       49.56       78.04     27.65 o 
   9   2   1        0.94       22.68     29.03 o 
  -9   3   1        9.53       28.36     27.04 o 
  -8   3   1        2.37       13.28     16.70 o 
  -7   3   1      188.57      212.16     43.02 o 
  -6   3   1      184.12      165.62     32.95 o 
  -5   3   1      608.44      591.11     53.71 o 
  -4   3   1      101.71      133.66     23.54 o 
  -3   3   1      738.74      716.53     35.74 o 
  -2   3   1     1733.67     1717.21     71.10 o 
  -1   3   1     7795.06     7787.28    164.68 o 
   0   3   1      551.05      542.52     12.51 o 
   1   3   1     1904.54     1856.35     78.40 o 
   2   3   1      153.67      137.93     14.31 o 
   3   3   1      404.89      378.37     22.96 o 
   4   3   1      346.76      327.37     35.48 o 
   5   3   1       14.92       33.21     15.96 o 
   6   3   1       50.63       49.82     24.79 o 
   7   3   1       23.66       43.49     20.10 o 
   8   3   1       46.13       73.88     26.60 o 
   9   3   1       19.49       26.68     31.46 o 
  -9   4   1        8.41       27.87     26.74 o 
  -8   4   1        2.28       25.84     19.53 o 
  -7   4   1       59.74       82.63     26.33 o 
  -6   4   1       55.63       66.14     21.90 o 
  -5   4   1      199.45      224.59     33.16 o 
  -4   4   1     4084.53     4097.20    275.84 o 
  -3   4   1        3.99       13.50      7.34 o 
  -2   4   1      201.78      187.51     13.20 o 
  -1   4   1      141.72      132.65      6.51 o 
   0   4   1      370.59      357.50      9.57 o 
   1   4   1      345.53      342.72     15.80 o 
   2   4   1     2856.56     2631.34     62.72 o 
   3   4   1      368.23      330.45     21.56 o 
   4   4   1     1275.01     1221.41     57.39 o 
   5   4   1        1.44       16.56     13.74 o 
   6   4   1       64.72       81.92     23.88 o 
   7   4   1      120.71      116.05     29.97 o 
   8   4   1        2.87       15.61     17.96 o 
   9   4   1       14.83       16.00     30.92 o 
  -9   5   1        0.57       12.39     40.83 o 
  -8   5   1      132.06      119.33     42.77 o 
  -7   5   1        9.83        0.00     13.56 o 
  -6   5   1      476.09      445.14     48.18 o 
  -5   5   1       60.60      109.61     24.70 o 
  -4   5   1      620.60      619.70     29.94 o 
  -3   5   1      183.66      191.43     17.21 o 
  -2   5   1      175.89      172.68      9.96 o 
  -1   5   1      662.41      646.14     14.50 o 
   0   5   1     4185.81     4286.15     46.56 o 
   1   5   1    25765.92    25556.62    870.79 o 
   2   5   1     2868.06     2682.66     64.54 o 
   3   5   1        2.68        5.56      4.51 o 
   4   5   1      668.07      610.01     33.32 o 
   5   5   1       15.16       21.96     13.77 o 
   6   5   1      143.50      148.73     31.27 o 
   7   5   1       11.40        9.72     18.96 o 
   8   5   1       15.10       19.84     18.84 o 
   9   5   1        5.95       10.71     31.47 o 
  -9   6   1        0.59        8.75     44.47 o 
  -8   6   1        0.27       16.45     17.67 o 
  -7   6   1      163.35      211.91     38.25 o 
  -6   6   1      145.22      194.93     35.67 o 
  -5   6   1       29.16       41.92     12.29 o 
  -4   6   1      355.54      427.82     25.85 o 
  -3   6   1      383.56      409.37     21.56 o 
  -2   6   1       18.56       23.86      5.30 o 
  -1   6   1      211.56      212.14      9.47 o 
   0   6   1     2015.17     1966.74     30.21 o 
   1   6   1     9615.87     9688.92    308.30 o 
   2   6   1       36.93       49.23     10.34 o 
   3   6   1        4.77        0.00      4.20 o 
   4   6   1      242.44      240.01     17.01 o 
   5   6   1      238.57      251.53     48.73 o 
   6   6   1      260.06      237.53     39.16 o 
   7   6   1       13.75       16.34     14.54 o 
   8   6   1       56.94       55.15     26.37 o 
   9   6   1        0.00       15.48     31.14 o 
  -9   7   1        0.90       12.39     45.20 o 
  -8   7   1       26.74       53.78     22.88 o 
  -7   7   1       43.46       87.00     23.92 o 
  -6   7   1      348.59      394.17     46.74 o 
  -5   7   1      247.64      291.47     26.97 o 
  -4   7   1       79.43       94.36     15.08 o 
  -3   7   1     1852.42     1689.95     44.97 o 
  -2   7   1      587.80      604.17     18.19 o 
  -1   7   1      678.61      682.76     17.39 o 
   0   7   1     3592.52     3786.95     45.68 o 
   1   7   1     2759.40     2762.31    106.83 o 
   2   7   1      548.24      521.96     24.86 o 
   3   7   1       73.18       96.77      9.98 o 
   4   7   1      411.65      424.40     20.06 o 
   5   7   1       86.81      148.07     34.27 o 
   6   7   1      266.84      308.76     44.85 o 
   7   7   1        2.42       14.54     15.35 o 
   8   7   1        2.03        4.41     17.61 o 
   9   7   1        1.82       29.48     34.95 o 
  -8   8   1        0.68       34.23     20.31 o 
  -7   8   1       28.77       36.71     19.13 o 
  -6   8   1      226.09      178.64     33.16 o 
  -5   8   1      113.74      119.57     26.72 o 
  -4   8   1      235.41      241.89     21.51 o 
  -3   8   1      220.71      283.96     15.82 o 
  -2   8   1      478.73      489.01     17.11 o 
  -1   8   1      172.00      187.62     10.70 o 
   0   8   1      774.78      798.64     22.80 o 
   1   8   1      203.08      205.66     14.16 o 
   2   8   1     1128.39     1043.46     57.48 o 
   3   8   1      212.52      225.62     13.94 o 
   4   8   1       92.89      125.16     20.41 o 
   5   8   1      387.37      471.29     56.38 o 
   6   8   1      141.99      135.84     35.97 o 
   7   8   1       12.41       21.86     16.56 o 
   8   8   1        0.04       19.32     19.98 o 
  -8   9   1        6.15       37.43     29.89 o 
  -7   9   1       16.04       30.64     18.80 o 
  -6   9   1        8.92       12.99     13.34 o 
  -5   9   1       29.30       49.36     18.30 o 
  -4   9   1       87.96      120.36     17.38 o 
  -3   9   1       33.81       34.51      7.89 o 
  -2   9   1      174.02      197.19     12.73 o 
  -1   9   1      161.99      169.29     14.69 o 
   0   9   1      591.60      566.92     20.24 o 
   1   9   1     3927.32     3950.74     73.21 o 
   2   9   1     1765.29     1826.35     95.33 o 
   3   9   1       62.78       72.13      9.52 o 
   4   9   1      162.64      160.89     22.82 o 
   5   9   1      185.06      189.18     27.01 o 
   6   9   1        4.29       16.42     13.18 o 
   7   9   1        8.50        0.00     14.98 o 
   8   9   1       12.59       19.06     19.58 o 
  -8  10   1       58.10       82.87     39.61 o 
  -7  10   1        7.44        0.00     14.74 o 
  -6  10   1       16.90       13.50     11.91 o 
  -5  10   1       56.27       63.05     21.03 o 
  -4  10   1       11.95       27.07      8.26 o 
  -3  10   1      357.90      370.42     18.06 o 
  -2  10   1      555.74      566.39     19.91 o 
  -1  10   1       20.66       20.27      6.28 o 
   0  10   1     2297.15     2357.50     42.83 o 
   1  10   1     1386.65     1404.43     35.02 o 
   2  10   1     1251.84     1264.01     39.85 o 
   3  10   1      149.14      150.45     20.49 o 
   4  10   1       34.88       38.63     15.93 o 
   5  10   1      104.37      123.61     22.71 o 
   6  10   1       25.70       25.78     15.62 o 
   7  10   1        0.04        2.49     22.60 o 
   8  10   1       17.46       28.30     22.14 o 
  -8  11   1       49.85       57.58     29.19 o 
  -7  11   1        8.83       17.22     13.62 o 
  -6  11   1        4.20        6.84     10.86 o 
  -5  11   1       74.24       61.88     16.93 o 
  -4  11   1      202.87      230.14     18.54 o 
  -3  11   1      200.02      199.64     15.76 o 
  -2  11   1      297.97      295.85     16.22 o 
  -1  11   1     2865.95     2904.30     90.29 o 
   0  11   1     2006.49     2005.09     41.44 o 
   1  11   1     1827.24     1871.28     43.11 o 
   2  11   1       10.63        5.93      6.55 o 
   3  11   1        3.52        1.08      8.13 o 
   4  11   1      269.95      317.63     31.26 o 
   5  11   1      135.84      131.15     22.70 o 
   6  11   1       32.39        8.17     27.34 o 
   7  11   1        7.53        0.00     14.24 o 
   8  11   1       32.01       39.73     22.07 o 
  -8  12   1       16.77       41.33     25.03 o 
  -7  12   1        4.99       43.70     23.09 o 
  -6  12   1        0.05        7.83     10.77 o 
  -5  12   1        1.89        0.00      8.64 o 
  -4  12   1      248.94      260.85     23.44 o 
  -3  12   1       76.03       93.64     12.07 o 
  -2  12   1     1598.05     1639.51     36.02 o 
  -1  12   1      625.63      642.93     24.66 o 
   0  12   1      794.21      832.22     28.15 o 
   1  12   1      254.55      283.52     18.65 o 
   2  12   1       10.08       13.59      7.39 o 
   3  12   1      394.14      377.39     25.46 o 
   4  12   1       24.50       39.73     13.15 o 
   5  12   1      280.75      259.94     35.77 o 
   6  12   1       16.81       43.00     18.54 o 
   7  12   1        7.29       28.22     18.30 o 
   8  12   1       33.49       38.51     23.00 o 
  -8  13   1       62.97       85.74     33.90 o 
  -7  13   1      119.10      123.04     32.21 o 
  -6  13   1       47.01       32.05     15.23 o 
  -5  13   1      142.99      124.83     23.84 o 
  -4  13   1      272.72      272.40     24.56 o 
  -3  13   1        0.62        8.45      6.67 o 
  -2  13   1       30.98       35.02      8.80 o 
  -1  13   1        2.57       12.68      6.62 o 
   0  13   1      701.03      705.25     27.15 o 
   1  13   1     1812.68     1826.54     49.09 o 
   2  13   1        3.89        7.44      6.89 o 
   3  13   1      119.60      135.55     18.44 o 
   4  13   1       63.65       72.29     17.72 o 
   5  13   1       16.45       13.45     11.26 o 
   6  13   1       80.90       55.28     22.32 o 
   7  13   1       35.69       38.51     20.85 o 
   8  13   1       66.04       92.44     29.62 o 
  -8  14   1       47.60       60.68     33.11 o 
  -7  14   1       55.40       55.00     26.13 o 
  -6  14   1       64.35       67.84     25.03 o 
  -5  14   1       16.89       24.63     13.34 o 
  -4  14   1      303.23      300.10     32.20 o 
  -3  14   1       15.96       13.48      7.93 o 
  -2  14   1      534.24      534.04     31.04 o 
  -1  14   1      216.34      254.78     18.91 o 
   0  14   1        4.65        6.09      6.43 o 
   1  14   1       14.45       13.00      7.48 o 
   2  14   1      216.81      231.92     21.76 o 
   3  14   1       49.22       51.17     12.89 o 
   4  14   1       69.82       81.83     16.12 o 
   5  14   1      298.47      312.68     30.77 o 
   6  14   1       34.72       49.70     16.09 o 
   7  14   1       74.03       79.15     28.05 o 
   8  14   1        3.29       18.23     22.84 o 
  -8  15   1        0.60       18.55     20.78 o 
  -7  15   1        8.73       22.49     19.91 o 
  -6  15   1       57.46       60.59     23.42 o 
  -5  15   1       15.78       19.14     14.41 o 
  -4  15   1      442.93      401.72     43.82 o 
  -3  15   1        1.00       12.58      8.16 o 
  -2  15   1      189.17      221.88     20.25 o 
  -1  15   1       40.76       47.17     10.83 o 
   0  15   1      441.74      442.82     23.38 o 
   1  15   1      122.36      136.22     17.13 o 
   2  15   1       80.87       84.42     14.73 o 
   3  15   1       51.57       49.79     13.06 o 
   4  15   1      594.42      532.02     33.41 o 
   5  15   1       77.19       73.24     15.98 o 
   6  15   1       33.25       26.74     14.18 o 
   7  15   1       70.07      104.59     25.95 o 
   8  15   1        0.00        3.99     15.29 o 
  -8  16   1       48.41       71.52     27.97 o 
  -7  16   1      117.02      140.18     36.85 o 
  -6  16   1        5.25       35.50     18.67 o 
  -5  16   1      255.25      220.82     35.78 o 
  -4  16   1       41.24       37.56     15.49 o 
  -3  16   1       29.47       39.46     13.44 o 
  -2  16   1       11.78       16.52      9.47 o 
  -1  16   1       87.11      102.05     14.94 o 
   0  16   1      299.47      327.08     23.01 o 
   1  16   1        7.54       14.66      8.56 o 
   2  16   1       18.65       22.10     10.01 o 
   3  16   1        7.32       14.37      9.50 o 
   4  16   1      455.90      426.79     33.46 o 
   5  16   1      913.74      817.25     50.23 o 
   6  16   1       19.95       38.78     16.33 o 
   7  16   1      110.81      106.15     27.75 o 
  -7  17   1        2.33       24.89     20.36 o 
  -6  17   1       88.41       97.22     30.92 o 
  -5  17   1       29.96       32.69     25.40 o 
  -4  17   1      554.72      555.19     43.34 o 
  -3  17   1       41.94       50.55     16.45 o 
  -2  17   1      194.96      221.54     24.66 o 
  -1  17   1       36.15       46.42     11.70 o 
   0  17   1      577.08      626.79     29.75 o 
   1  17   1      184.32      201.07     21.56 o 
   2  17   1      174.64      200.85     22.48 o 
   3  17   1      194.24      197.33     23.82 o 
   4  17   1      622.76      600.27     35.39 o 
   5  17   1      673.91      593.08     47.53 o 
   6  17   1        4.35       19.64     14.27 o 
   7  17   1       13.97       30.08     22.66 o 
  -7  18   1        8.74        0.00     13.38 o 
  -6  18   1       19.69       14.54     19.16 o 
  -5  18   1        0.04       11.10     16.22 o 
  -4  18   1        1.14        7.71     11.82 o 
  -3  18   1        9.29        7.73     10.26 o 
  -2  18   1       82.00       85.58     19.71 o 
  -1  18   1       98.53      118.89     17.61 o 
   0  18   1      280.30      306.10     25.59 o 
   1  18   1       38.04       45.41     12.63 o 
   2  18   1      586.20      569.05     31.89 o 
   3  18   1      440.43      439.70     31.76 o 
   4  18   1      299.78      316.64     36.96 o 
   5  18   1       24.82       49.62     17.25 o 
   6  18   1       59.94       64.39     20.71 o 
   7  18   1        4.12        0.88     22.50 o 
  -7  19   1       62.12       49.76     21.49 o 
  -6  19   1       10.69       31.04     22.43 o 
  -5  19   1        0.27       10.31     16.57 o 
  -4  19   1       14.96       10.73     13.65 o 
  -3  19   1      142.87      154.13     26.09 o 
  -2  19   1       11.22       36.87     14.03 o 
  -1  19   1        0.42       13.32     11.11 o 
   0  19   1      245.43      275.65     25.10 o 
   1  19   1      561.83      512.60     30.97 o 
   2  19   1       59.17       68.84     14.64 o 
   3  19   1       26.44       39.50     11.74 o 
   4  19   1       17.53       12.17     12.62 o 
   5  19   1      907.80      880.77     54.49 o 
   6  19   1       74.89       83.54     24.37 o 
   7  19   1       60.18       94.70     38.63 o 
  -7  20   1       38.51       73.55     22.70 o 
  -6  20   1        4.91       23.95     25.64 o 
  -5  20   1        0.32        0.00     15.80 o 
  -4  20   1       30.35       32.31     27.71 o 
  -3  20   1        0.60        0.75     11.54 o 
  -2  20   1      318.93      311.86     33.87 o 
  -1  20   1      545.04      521.18     37.75 o 
   0  20   1       52.60       64.24     14.78 o 
   1  20   1        4.14        7.16      8.76 o 
   2  20   1        5.51        9.48      9.01 o 
   3  20   1       19.46       39.02     14.53 o 
   4  20   1      168.35      156.49     28.90 o 
   5  20   1      104.82      152.42     29.63 o 
   6  20   1       17.61       24.75     24.77 o 
  -6  21   1        0.99       29.43     23.51 o 
  -5  21   1        0.13       14.73     18.98 o 
  -4  21   1       11.05       20.96     17.19 o 
  -3  21   1      489.68      424.78     41.45 o 
  -2  21   1      100.32       81.57     19.71 o 
  -1  21   1       24.70       32.52     13.59 o 
   0  21   1      223.27      213.53     29.20 o 
   1  21   1       50.01       70.59     15.19 o 
   2  21   1       25.69       26.47     13.63 o 
   3  21   1       92.56       75.76     20.15 o 
   4  21   1      241.79      223.65     35.50 o 
   5  21   1       52.98       79.11     24.09 o 
   6  21   1        2.10        4.75     20.07 o 
  -6  22   1       42.86       48.12     29.62 o 
  -5  22   1        0.59       13.42     21.91 o 
  -4  22   1        2.84       26.99     18.04 o 
  -3  22   1      355.57      320.95     48.54 o 
  -2  22   1       16.90       21.11     12.48 o 
  -1  22   1      146.65      143.20     24.42 o 
   0  22   1       95.20       95.06     20.38 o 
   1  22   1       33.95       47.73     12.23 o 
   2  22   1       20.73       31.06     15.46 o 
   3  22   1       14.78        0.00     11.20 o 
   4  22   1        7.79       14.36     14.34 o 
   5  22   1       20.26       37.26     22.52 o 
   6  22   1       22.98       22.36     27.33 o 
  -6  23   1        0.11       22.86     39.37 o 
  -5  23   1        6.20       15.61     22.60 o 
  -4  23   1      105.83      123.36     33.63 o 
  -3  23   1       99.01      124.55     32.48 o 
  -2  23   1      346.72      349.85     38.86 o 
  -1  23   1      111.75       93.00     21.40 o 
   0  23   1      150.03      125.59     23.93 o 
   1  23   1      213.44      226.17     38.82 o 
   2  23   1        0.52       13.73     11.21 o 
   3  23   1        0.99        2.74     12.61 o 
   4  23   1       49.35       46.71     19.46 o 
   5  23   1       17.23       37.74     24.67 o 
   6  23   1        2.02       18.85     26.56 o 
  -5  24   1        0.69       24.75     24.47 o 
  -4  24   1       80.68       98.80     35.85 o 
  -3  24   1        0.29        4.44     17.49 o 
  -2  24   1       46.02       82.73     26.40 o 
  -1  24   1        0.39        9.31     11.55 o 
   0  24   1       71.54       80.91     23.45 o 
   1  24   1        0.08       16.01     15.27 o 
   2  24   1       34.27       27.30     16.93 o 
   3  24   1       36.36       33.45     15.55 o 
   4  24   1        0.01       16.04     17.72 o 
   5  24   1       31.22       62.03     35.97 o 
  -5  25   1        1.35        7.98     24.36 o 
  -4  25   1       63.61       77.35     30.01 o 
  -3  25   1        9.64        0.00     16.11 o 
  -2  25   1        8.67       16.05     16.14 o 
  -1  25   1        5.01        1.45     10.59 o 
   0  25   1       51.35       59.33     23.10 o 
   1  25   1       10.76        2.87     13.01 o 
   2  25   1       20.83        8.31     15.81 o 
   3  25   1       45.66       56.30     25.47 o 
   4  25   1        1.78        6.44     19.60 o 
   5  25   1        0.19        0.61     24.89 o 
  -4  26   1       44.87       52.21     28.81 o 
  -3  26   1       75.49       62.24     42.17 o 
  -2  26   1       15.14       40.52     20.52 o 
  -1  26   1        0.96       20.91     18.71 o 
   0  26   1       19.59       30.79     17.88 o 
   1  26   1        9.47       12.55     17.50 o 
   2  26   1        1.95        9.77     17.53 o 
   3  26   1       19.01       30.87     23.17 o 
   4  26   1       14.58       12.15     41.80 o 
  -4  27   1       25.03       52.86     32.17 o 
  -3  27   1      150.18      136.01     36.44 o 
  -2  27   1       12.55       24.55     31.35 o 
  -1  27   1        0.26       21.14     26.73 o 
   0  27   1        2.63       35.39     21.35 o 
   1  27   1       23.29       22.48     19.16 o 
   2  27   1       69.51       82.85     29.05 o 
   3  27   1       58.56       48.12     41.80 o 
   4  27   1       13.27        0.00     41.32 o 
  -3  28   1       62.96       53.95     48.85 o 
  -2  28   1        4.47       20.90     39.13 o 
  -1  28   1        1.07       18.47     32.32 o 
   0  28   1       25.85       18.38     21.12 o 
   1  28   1        0.92       31.95     22.31 o 
   2  28   1        9.21        0.52     22.77 o 
   3  28   1        0.05        0.00     39.86 o 
  -2  29   1        1.24        0.00     38.40 o 
  -1  29   1       23.19        0.00     33.05 o 
   0  29   1        2.88        0.00     31.35 o 
   1  29   1        8.00       12.81     24.11 o 
   2  29   1       24.04       57.11     42.77 o 
  -1  30   1        1.96       24.06     42.77 o 
   0  30   1        0.26       32.81     44.23 o 
   1  30   1        9.64       13.37     30.42 o 
  -9   0   2       90.44      102.80     50.06 o 
  -8   0   2        3.57       11.42     27.46 o 
  -7   0   2       14.53        9.96     20.41 o 
  -6   0   2       78.47       48.85     29.16 o 
  -5   0   2      274.71      268.31     47.15 o 
  -4   0   2        0.10        0.00     11.91 o 
  -3   0   2     5685.18     5651.22    133.18 o 
  -2   0   2    59372.19    54897.23    441.35 o 
  -1   0   2    11791.88    11601.72    255.55 o 
   0   0   2    10670.79    10863.10     91.06 o 
   1   0   2     7513.95     7725.18     90.89 o 
   2   0   2     2996.67     2702.28    181.91 o 
   3   0   2     1495.73     1466.21     78.99 o 
   4   0   2      358.34      371.35     46.42 o 
   5   0   2      210.76      237.93     52.74 o 
   6   0   2        0.04       10.69     19.20 o 
   7   0   2      147.86      141.69     52.01 o 
   8   0   2       12.26        7.05     23.09 o 
   9   0   2        0.66       38.16     46.18 o 
  -9   1   2        6.10       16.81     27.22 o 
  -8   1   2        0.23       24.73     21.16 o 
  -7   1   2       36.27       35.69     17.63 o 
  -6   1   2       44.57       52.61     20.70 o 
  -5   1   2        0.87        0.00     14.10 o 
  -4   1   2    12545.41    12165.14    165.69 o 
  -3   1   2      832.05      795.88     34.95 o 
  -2   1   2    14018.86    13355.31    181.79 o 
  -1   1   2      370.00      357.86     11.33 o 
   0   1   2      663.77      622.36     12.07 o 
   1   1   2     2517.08     2464.29     61.34 o 
   2   1   2     1612.43     1477.96     38.83 o 
   3   1   2      388.93      383.51     23.93 o 
   4   1   2      131.89      132.48     25.25 o 
   5   1   2       73.69       80.14     23.46 o 
   6   1   2        7.80       30.37     17.26 o 
   7   1   2        0.42        0.77     13.89 o 
   8   1   2        1.89       11.89     20.07 o 
   9   1   2        0.22        0.00     30.07 o 
  -9   2   2        0.00       11.67     38.64 o 
  -8   2   2        8.54       16.10     18.39 o 
  -7   2   2      134.75      122.97     41.56 o 
  -6   2   2      441.35      452.17     46.49 o 
  -5   2   2       14.87       12.94     12.20 o 
  -4   2   2       44.11       53.17     15.72 o 
  -3   2   2     1268.30     1160.14     42.42 o 
  -2   2   2    10250.53     9726.73    133.10 o 
  -1   2   2     3206.90     3026.48     42.43 o 
   0   2   2    12805.95    12527.98    137.79 o 
   1   2   2     7906.95     7529.59    120.81 o 
   2   2   2     1106.64     1008.80     34.83 o 
   3   2   2      398.34      387.65     34.15 o 
   4   2   2      509.01      459.33     52.49 o 
   5   2   2        8.09       14.85     15.06 o 
   6   2   2       30.97       32.65     17.07 o 
   7   2   2       10.97       24.67     18.90 o 
   8   2   2        0.45        5.25     18.89 o 
   9   2   2       15.17       31.38     34.20 o 
  -9   3   2        6.38       30.14     41.80 o 
  -8   3   2      140.53      161.30     35.83 o 
  -7   3   2       36.46       57.04     21.83 o 
  -6   3   2      288.01      254.61     37.98 o 
  -5   3   2        1.60        8.24     11.72 o 
  -4   3   2      703.92      626.56     37.89 o 
  -3   3   2      474.04      480.80     28.57 o 
  -2   3   2     5715.11     5678.07     88.75 o 
  -1   3   2    22858.75    22753.74    140.67 o 
   0   3   2     6081.27     6083.84     83.16 o 
   1   3   2    12480.48    11947.02    363.88 o 
   2   3   2      657.48      615.73     27.64 o 
   3   3   2      711.67      732.11     34.18 o 
   4   3   2      360.51      391.77     38.91 o 
   5   3   2      795.71      834.57     78.26 o 
   6   3   2      280.07      248.51     75.46 o 
   7   3   2       27.56       42.13     19.95 o 
   8   3   2       10.93       26.47     21.14 o 
   9   3   2        0.81        0.00     27.57 o 
  -9   4   2       16.20       15.80     39.37 o 
  -8   4   2       65.23       61.49     34.02 o 
  -7   4   2      404.66      457.81     52.12 o 
  -6   4   2      430.18      516.19     88.34 o 
  -5   4   2       82.33      100.53     23.74 o 
  -4   4   2      222.38      335.58     31.11 o 
  -3   4   2     1683.51     1698.05     55.57 o 
  -2   4   2        9.58       11.10      5.35 o 
  -1   4   2      518.32      486.35     34.21 o 
   0   4   2     2129.84     2053.04     49.71 o 
   1   4   2      491.72      479.91     24.04 o 
   2   4   2      630.61      602.68     28.36 o 
   3   4   2     6235.96     6331.23     97.26 o 
   4   4   2      252.07      256.67     26.98 o 
   5   4   2       19.73       21.08     15.93 o 
   6   4   2       81.58       76.56     23.42 o 
   7   4   2        0.84        0.54     13.23 o 
   8   4   2        0.47       18.08     18.89 o 
   9   4   2        4.22        0.00     26.61 o 
  -9   5   2        9.47       23.33     43.50 o 
  -8   5   2        0.19       12.67     17.70 o 
  -7   5   2       40.54       25.42     16.53 o 
  -6   5   2      141.20      102.73     25.92 o 
  -5   5   2      177.40      193.77     23.35 o 
  -4   5   2      124.91      182.72     19.99 o 
  -3   5   2      918.76      916.65     28.55 o 
  -2   5   2      149.42      149.54     11.48 o 
  -1   5   2       96.25       98.22      8.30 o 
   0   5   2     1021.20      945.69     21.93 o 
   1   5   2    17613.65    17985.21    405.82 o 
   2   5   2      594.85      559.91     34.88 o 
   3   5   2        0.49        9.51     10.78 o 
   4   5   2      335.33      346.21     30.72 o 
   5   5   2      577.26      497.08     52.86 o 
   6   5   2       59.67       51.24     20.30 o 
   7   5   2        2.54        5.07     14.34 o 
   8   5   2        5.41       11.84     19.07 o 
   9   5   2       26.66       28.48     44.23 o 
  -9   6   2       31.77       44.96     50.55 o 
  -8   6   2       19.97       37.67     28.68 o 
  -7   6   2       70.32       66.50     22.97 o 
  -6   6   2      376.70      386.83     76.68 o 
  -5   6   2        0.22        4.65      9.05 o 
  -4   6   2       82.67       92.19     15.84 o 
  -3   6   2       85.00       77.96     11.47 o 
  -2   6   2      117.07      124.66     11.58 o 
  -1   6   2      121.17      126.19     10.37 o 
   0   6   2     1950.41     1905.96     27.31 o 
   1   6   2     2755.72     2841.18    111.90 o 
   2   6   2        0.63       10.83      6.95 o 
   3   6   2        6.27        4.06      7.35 o 
   4   6   2      516.86      546.14     33.16 o 
   5   6   2      449.74      485.10     73.27 o 
   6   6   2      765.72      753.06     63.31 o 
   7   6   2       33.58       34.03     20.19 o 
   8   6   2        8.57       11.31     18.39 o 
  -9   7   2        0.08       34.51     31.35 o 
  -8   7   2        2.34       18.47     24.06 o 
  -7   7   2       10.18       20.41     15.29 o 
  -6   7   2      555.00      485.84     46.45 o 
  -5   7   2       31.61       47.30     13.51 o 
  -4   7   2        4.35        0.24      6.68 o 
  -3   7   2       26.95       26.72      8.15 o 
  -2   7   2      831.76      775.51     30.06 o 
  -1   7   2     7090.70     7246.53    173.11 o 
   0   7   2    10154.69     9904.08     97.61 o 
   1   7   2     4693.42     4961.38    224.92 o 
   2   7   2      102.25      114.90     16.03 o 
   3   7   2       26.28       29.45     10.89 o 
   4   7   2       13.73       19.93     11.49 o 
   5   7   2      211.99      242.04     30.61 o 
   6   7   2      139.82      164.52     42.90 o 
   7   7   2      151.72      172.70     38.27 o 
   8   7   2        0.25        5.69     21.11 o 
  -9   8   2        2.12       24.37     24.80 o 
  -8   8   2       29.90       57.84     34.51 o 
  -7   8   2       59.34       56.13     22.25 o 
  -6   8   2      236.04      237.22     38.37 o 
  -5   8   2       93.74       97.84     15.76 o 
  -4   8   2       23.51       37.06     10.08 o 
  -3   8   2      690.63      721.13     27.15 o 
  -2   8   2       41.81       54.81      7.33 o 
  -1   8   2     1336.57     1387.11     34.01 o 
   0   8   2     1547.53     1569.38     30.75 o 
   1   8   2      765.90      758.84     29.44 o 
   2   8   2      316.70      343.58     23.00 o 
   3   8   2      290.95      312.36     25.57 o 
   4   8   2     1411.92     1347.11     58.32 o 
   5   8   2      177.02      161.43     25.19 o 
   6   8   2        3.23       14.50     14.76 o 
   7   8   2       39.26       43.52     24.79 o 
   8   8   2       10.09       24.97     23.90 o 
  -8   9   2        0.27       23.74     21.45 o 
  -7   9   2       42.37       70.49     25.49 o 
  -6   9   2        8.88       15.41     11.15 o 
  -5   9   2       34.83       44.61     11.56 o 
  -4   9   2        7.62        4.96      7.30 o 
  -3   9   2     4387.43     4368.98     91.70 o 
  -2   9   2      265.28      239.99     12.62 o 
  -1   9   2      145.69      145.56      9.58 o 
   0   9   2     2019.18     2050.35     37.39 o 
   1   9   2       37.28       45.16     10.99 o 
   2   9   2      624.94      561.64     46.17 o 
   3   9   2       32.04       53.02     13.35 o 
   4   9   2       17.42        9.32     10.32 o 
   5   9   2      274.95      319.63     34.36 o 
   6   9   2       68.02       51.50     20.36 o 
   7   9   2       27.45       55.88     22.14 o 
   8   9   2       38.28       53.71     39.61 o 
  -8  10   2        8.51       12.68     21.00 o 
  -7  10   2       60.18       44.66     20.64 o 
  -6  10   2       10.56       11.42     12.22 o 
  -5  10   2      184.51      160.78     24.17 o 
  -4  10   2       50.53       55.64     12.11 o 
  -3  10   2      165.13      193.34     14.30 o 
  -2  10   2        3.84        6.47      4.72 o 
  -1  10   2      203.30      213.87     12.12 o 
   0  10   2        3.06       14.55      5.83 o 
   1  10   2        6.87       10.96      6.18 o 
   2  10   2     1140.52     1143.80     41.91 o 
   3  10   2       77.50       79.25     16.86 o 
   4  10   2      200.07      192.80     26.47 o 
   5  10   2      634.70      574.47     38.23 o 
   6  10   2       14.11       26.53     18.35 o 
   7  10   2       10.85       26.98     19.06 o 
   8  10   2        3.70       28.48     22.24 o 
  -8  11   2       75.52      100.20     34.28 o 
  -7  11   2       30.71       38.70     20.38 o 
  -6  11   2       12.55       12.53     13.67 o 
  -5  11   2      216.01      220.18     28.76 o 
  -4  11   2        8.20       11.81      8.16 o 
  -3  11   2      626.33      616.59     31.79 o 
  -2  11   2     1926.56     1984.50     50.66 o 
  -1  11   2      717.02      789.37     22.56 o 
   0  11   2     1034.80     1030.37     29.56 o 
   1  11   2     1970.50     1970.21     44.11 o 
   2  11   2     2643.91     2664.46    150.06 o 
   3  11   2      129.99      142.64     22.00 o 
   4  11   2       21.94       27.71     13.29 o 
   5  11   2      171.36      177.28     27.03 o 
   6  11   2       18.38       27.00     17.44 o 
   7  11   2        0.66        4.80     14.87 o 
   8  11   2        5.93       11.73     19.73 o 
  -8  12   2        3.04        0.00     20.49 o 
  -7  12   2        4.55       21.75     20.95 o 
  -6  12   2        0.41       12.09     14.00 o 
  -5  12   2       62.82       58.41     17.53 o 
  -4  12   2       62.68       62.15     13.26 o 
  -3  12   2     1058.48     1097.95     30.85 o 
  -2  12   2       69.32       75.97     10.25 o 
  -1  12   2     6586.47     7372.38     81.00 o 
   0  12   2       31.17       51.52      9.86 o 
   1  12   2      397.85      390.76     20.91 o 
   2  12   2      534.32      500.31     30.06 o 
   3  12   2      122.76      146.75     23.00 o 
   4  12   2        5.86        7.92     10.40 o 
   5  12   2      156.19      195.14     28.52 o 
   6  12   2       33.54       34.68     15.62 o 
   7  12   2        0.33       17.64     19.04 o 
   8  12   2        0.05       16.06     18.92 o 
  -8  13   2       15.19       31.77     24.61 o 
  -7  13   2       75.76       64.06     25.18 o 
  -6  13   2        0.13        5.74     13.91 o 
  -5  13   2      240.01      244.90     31.20 o 
  -4  13   2       95.74      118.73     20.03 o 
  -3  13   2      138.11      168.61     15.27 o 
  -2  13   2      151.24      182.59     14.08 o 
  -1  13   2       45.00       63.18     10.53 o 
   0  13   2      128.79      134.87     15.07 o 
   1  13   2     7323.86     7811.01    200.19 o 
   2  13   2        0.01        1.05      6.40 o 
   3  13   2       64.16       68.69     17.13 o 
   4  13   2        0.62        1.36      9.50 o 
   5  13   2      455.35      430.28     40.54 o 
   6  13   2       27.16       34.67     15.93 o 
   7  13   2        5.25       11.81     17.87 o 
   8  13   2        3.19        1.56     19.51 o 
  -8  14   2       39.60       52.38     32.23 o 
  -7  14   2       30.91       31.74     21.86 o 
  -6  14   2       30.40       49.83     21.87 o 
  -5  14   2      154.01      131.61     30.84 o 
  -4  14   2        0.58        4.29      8.83 o 
  -3  14   2      107.14      133.79     18.43 o 
  -2  14   2      259.12      291.73     17.68 o 
  -1  14   2      300.50      351.98     20.48 o 
   0  14   2        0.98        0.83      5.83 o 
   1  14   2      336.97      390.53     23.02 o 
   2  14   2        0.53        0.00      7.12 o 
   3  14   2      158.62      194.84     22.60 o 
   4  14   2      599.65      571.22     39.07 o 
   5  14   2       13.30       19.36     12.58 o 
   6  14   2        3.32       21.68     14.35 o 
   7  14   2       33.29       54.57     33.30 o 
   8  14   2       17.03        8.98     18.88 o 
  -8  15   2       27.06       30.35     24.89 o 
  -7  15   2        0.28        8.57     17.34 o 
  -6  15   2       19.34       36.50     24.06 o 
  -5  15   2       65.28       84.66     24.88 o 
  -4  15   2      274.94      301.67     38.91 o 
  -3  15   2     1071.75     1052.12     45.89 o 
  -2  15   2      903.00      908.16     42.09 o 
  -1  15   2       15.31       26.97      8.41 o 
   0  15   2      245.23      279.02     20.67 o 
   1  15   2      361.85      407.10     24.68 o 
   2  15   2        8.71       25.01     10.12 o 
   3  15   2      407.39      416.95     29.64 o 
   4  15   2     1477.69     1369.01     61.00 o 
   5  15   2       19.58       18.36     12.42 o 
   6  15   2      119.26      129.59     26.54 o 
   7  15   2       69.60       81.09     29.11 o 
  -8  16   2      104.45      134.32     43.14 o 
  -7  16   2       38.67       60.11     24.64 o 
  -6  16   2        0.02       16.92     18.69 o 
  -5  16   2      273.58      255.50     44.32 o 
  -4  16   2       90.03       84.84     24.88 o 
  -3  16   2      113.05      151.12     19.64 o 
  -2  16   2       24.27       26.78     12.27 o 
  -1  16   2      153.09      176.86     18.16 o 
   0  16   2      146.89      145.33     17.52 o 
   1  16   2      613.26      586.61     29.10 o 
   2  16   2     2136.80     2024.80     74.79 o 
   3  16   2       14.08       25.15     10.48 o 
   4  16   2     1126.96     1043.43     45.56 o 
   5  16   2      252.10      251.08     29.77 o 
   6  16   2       81.82       98.85     25.06 o 
   7  16   2       22.57       32.59     20.92 o 
  -7  17   2       84.94      100.27     30.88 o 
  -6  17   2       68.29       50.10     23.40 o 
  -5  17   2      307.36      319.67     67.44 o 
  -4  17   2       20.56       33.41     16.89 o 
  -3  17   2       44.46       50.45     15.20 o 
  -2  17   2       67.37       62.22     16.57 o 
  -1  17   2      191.06      201.60     26.18 o 
   0  17   2        8.89       10.39      8.54 o 
   1  17   2      559.26      597.60     30.10 o 
   2  17   2      172.77      159.80     21.11 o 
   3  17   2       49.20       60.22     13.90 o 
   4  17   2       21.69       25.20     11.53 o 
   5  17   2        7.54       13.96     10.27 o 
   6  17   2       95.07      114.51     27.10 o 
   7  17   2       60.23       62.14     25.06 o 
  -7  18   2       29.81       28.17     29.16 o 
  -6  18   2        0.17       22.40     18.86 o 
  -5  18   2      134.37      149.04     35.73 o 
  -4  18   2        6.83       17.14     14.24 o 
  -3  18   2       25.79       20.16     11.60 o 
  -2  18   2       13.76       30.30     12.68 o 
  -1  18   2        0.00        2.98      7.75 o 
   0  18   2      222.35      229.12     22.32 o 
   1  18   2        0.13        1.77      8.42 o 
   2  18   2       83.07       93.75     17.68 o 
   3  18   2      358.45      374.47     32.40 o 
   4  18   2       55.49       55.55     14.73 o 
   5  18   2      654.85      639.21     50.46 o 
   6  18   2       11.02       18.43     15.21 o 
   7  18   2       80.07       94.11     28.78 o 
  -7  19   2       44.16       73.12     25.64 o 
  -6  19   2        1.09       10.82     17.22 o 
  -5  19   2        0.91       14.72     17.09 o 
  -4  19   2      139.84      128.01     32.38 o 
  -3  19   2       40.24       49.81     19.41 o 
  -2  19   2      409.00      426.79     35.62 o 
  -1  19   2      275.16      311.91     32.75 o 
   0  19   2      168.00      164.52     25.53 o 
   1  19   2      269.41      260.83     34.62 o 
   2  19   2       67.55       74.06     16.04 o 
   3  19   2      494.47      489.68     33.16 o 
   4  19   2       30.26       35.39     13.53 o 
   5  19   2        0.14       20.12     14.40 o 
   6  19   2       15.10       26.31     18.26 o 
   7  19   2       15.89       19.47     22.64 o 
  -7  20   2        0.36        4.40     14.68 o 
  -6  20   2        1.43       32.74     23.45 o 
  -5  20   2       30.25       47.47     23.42 o 
  -4  20   2       42.30       46.75     20.90 o 
  -3  20   2        0.14        3.73     12.63 o 
  -2  20   2       44.03       67.27     18.30 o 
  -1  20   2      163.54      143.45     24.65 o 
   0  20   2      252.35      290.68     32.10 o 
   1  20   2      870.16      864.18     38.52 o 
   2  20   2     1079.53      986.64     43.08 o 
   3  20   2      122.25      142.43     21.53 o 
   4  20   2        0.65       11.04     13.05 o 
   5  20   2       49.66       67.13     19.67 o 
   6  20   2        0.07       13.87     17.93 o 
  -6  21   2        5.63       38.79     19.05 o 
  -5  21   2        2.40       21.67     20.49 o 
  -4  21   2      145.04      172.58     45.81 o 
  -3  21   2      174.83      203.42     39.61 o 
  -2  21   2       14.85       26.55     13.06 o 
  -1  21   2      263.73      243.82     30.82 o 
   0  21   2       24.72       26.86     12.75 o 
   1  21   2       24.03       31.00     13.87 o 
   2  21   2      591.17      528.01     33.40 o 
   3  21   2       25.11       22.75     13.69 o 
   4  21   2      398.36      363.47     57.37 o 
   5  21   2       55.54       54.90     20.68 o 
   6  21   2       40.14       72.23     26.15 o 
  -6  22   2        2.74       17.35     25.98 o 
  -5  22   2        3.38        1.60     17.04 o 
  -4  22   2       18.76       20.63     23.21 o 
  -3  22   2       91.37      102.90     29.37 o 
  -2  22   2      247.67      212.78     39.58 o 
  -1  22   2       82.63       87.04     19.96 o 
   0  22   2       92.14       95.51     20.34 o 
   1  22   2      106.75      104.83     21.79 o 
   2  22   2        0.11        0.00      9.73 o 
   3  22   2       14.52       20.60     13.37 o 
   4  22   2       36.66       55.81     19.25 o 
   5  22   2       47.47       42.70     19.49 o 
   6  22   2        0.79       11.65     24.51 o 
  -6  23   2        4.78       47.65     28.98 o 
  -5  23   2       35.56       73.67     30.71 o 
  -4  23   2        4.38       28.18     20.68 o 
  -3  23   2       92.10       91.05     28.33 o 
  -2  23   2       34.50       41.25     19.60 o 
  -1  23   2        0.95        6.40     11.45 o 
   0  23   2      171.51      201.78     29.44 o 
   1  23   2        0.90       13.04     11.17 o 
   2  23   2       13.88       24.17     16.57 o 
   3  23   2        1.38       18.48     13.39 o 
   4  23   2        7.68       13.65     15.87 o 
   5  23   2        1.94        8.22     19.42 o 
  -5  24   2        0.69        9.16     23.94 o 
  -4  24   2       46.90       54.88     26.54 o 
  -3  24   2      137.44      163.12     36.79 o 
  -2  24   2      159.52      149.27     34.54 o 
  -1  24   2      139.12      129.58     31.96 o 
   0  24   2       16.23       28.69     14.89 o 
   1  24   2       44.32       41.63     18.26 o 
   2  24   2        0.67       20.29     16.86 o 
   3  24   2        4.87       16.22     18.90 o 
   4  24   2        3.43       16.58     16.88 o 
   5  24   2       19.11       43.19     24.49 o 
  -5  25   2       16.48       48.62     29.26 o 
  -4  25   2        5.96       23.27     20.84 o 
  -3  25   2       38.44       69.76     26.69 o 
  -2  25   2       17.24       13.48     17.30 o 
  -1  25   2       36.78       38.03     19.93 o 
   0  25   2       32.54       37.50     15.74 o 
   1  25   2       89.60      109.22     29.96 o 
   2  25   2       50.46       81.58     26.48 o 
   3  25   2       12.81       17.13     20.28 o 
   4  25   2        9.72       24.30     25.29 o 
   5  25   2       11.96       44.74     25.66 o 
  -4  26   2        3.02        7.67     22.32 o 
  -3  26   2       47.98       54.50     26.90 o 
  -2  26   2       18.30       42.11     21.75 o 
  -1  26   2       20.99       61.70     22.08 o 
   0  26   2      183.07      184.22     54.20 o 
   1  26   2        7.36       33.98     19.16 o 
   2  26   2       44.08       75.54     27.78 o 
   3  26   2        6.41       26.41     22.28 o 
   4  26   2        0.64       20.17     30.76 o 
  -4  27   2       16.57       36.39     27.20 o 
  -3  27   2        1.44       17.59     21.90 o 
  -2  27   2        0.49        8.10     18.74 o 
  -1  27   2        2.43       27.22     27.22 o 
   0  27   2        0.46       10.45     27.46 o 
   1  27   2        0.16        4.12     18.18 o 
   2  27   2        0.07       24.21     21.63 o 
   3  27   2        3.09       20.24     27.75 o 
   4  27   2       47.26        0.00     47.88 o 
  -3  28   2       48.08       38.97     28.58 o 
  -2  28   2        5.42        0.00     39.13 o 
  -1  28   2       10.59       26.98     32.57 o 
   0  28   2        4.17       37.43     34.02 o 
   1  28   2        5.15       24.79     35.24 o 
   2  28   2        4.10       15.94     25.00 o 
   3  28   2        3.44       24.08     30.50 o 
  -2  29   2       14.82       19.20     42.53 o 
  -1  29   2       18.46       20.90     41.56 o 
   0  29   2       20.15       31.11     43.50 o 
   1  29   2       34.12       41.80     44.47 o 
   2  29   2       13.28       16.53     29.56 o 
  -1  30   2        6.89       19.69     49.82 o 
   0  30   2        2.08       32.32     46.66 o 
   1  30   2       14.32       10.69     44.23 o 
  -8   1   3        4.01       18.07     18.22 o 
  -7   1   3        6.91       14.10     21.39 o 
  -6   1   3      251.33      323.26     40.38 o 
  -5   1   3      206.65      202.07     29.28 o 
  -4   1   3      275.67      351.86     27.75 o 
  -3   1   3     1480.01     1435.52     56.26 o 
  -2   1   3      445.00      422.47     14.88 o 
  -1   1   3     1804.74     1830.92     34.70 o 
   0   1   3    20916.31    21126.08    104.97 o 
   1   1   3       69.75       71.30      6.63 o 
   2   1   3     1000.54      961.38     29.17 o 
   3   1   3       42.86       45.53     11.66 o 
   4   1   3       19.36        9.91     14.08 o 
   5   1   3      217.37      222.21     36.41 o 
   6   1   3      194.63      220.95     39.74 o 
   7   1   3      315.84      384.60     56.19 o 
   8   1   3        9.77       18.01     19.78 o 
   9   1   3        2.00       10.09     35.05 o 
  -9   2   3        4.00       20.66     37.91 o 
  -8   2   3       14.05       16.97     19.38 o 
  -7   2   3        6.64       13.47     14.70 o 
  -6   2   3       32.68       31.10     16.63 o 
  -5   2   3      605.74      600.05     41.14 o 
  -4   2   3     1012.78      898.72     43.02 o 
  -3   2   3     2456.39     2295.53     68.36 o 
  -2   2   3     1832.26     1741.01     27.21 o 
  -1   2   3       84.32       89.95      7.82 o 
   0   2   3    11030.94    11081.28     81.42 o 
   1   2   3    12220.50    12418.86    167.87 o 
   2   2   3      169.85      178.74     15.48 o 
   3   2   3       56.85       52.93     12.84 o 
   4   2   3      448.89      445.92     30.62 o 
   5   2   3       87.87       95.08     24.17 o 
   6   2   3       51.26       36.56     20.78 o 
   7   2   3       57.92      113.87     36.45 o 
   8   2   3       14.05       35.12     23.68 o 
   9   2   3       16.14        8.70     31.52 o 
  -9   3   3       27.48       41.07     43.26 o 
  -7   3   3      330.57      316.72     43.72 o 
  -6   3   3        0.12        1.98     16.65 o 
  -5   3   3      482.86      454.63     38.45 o 
  -4   3   3      403.23      368.34     30.82 o 
  -3   3   3      312.30      284.30     16.17 o 
  -2   3   3     1284.37     1247.81     33.65 o 
  -1   3   3     4847.02     4777.34     62.64 o 
   0   3   3     8525.21     8649.51     89.85 o 
   1   3   3      556.05      534.43     13.84 o 
   2   3   3      549.98      543.09     26.11 o 
   3   3   3        4.02       13.23      8.53 o 
   4   3   3        2.88        4.47      8.72 o 
   5   3   3      250.51      248.25     36.88 o 
   6   3   3        5.59       13.42     14.33 o 
   7   3   3      174.57      183.46     38.67 o 
   8   3   3        1.08       17.96     22.24 o 
  -9   4   3       41.58       46.42     45.69 o 
  -8   4   3       23.52       46.18     27.46 o 
  -7   4   3       80.35       54.87     24.91 o 
  -6   4   3        3.97       21.24     15.16 o 
  -5   4   3      759.25      756.04     46.05 o 
  -4   4   3      182.42      191.27     18.25 o 
  -3   4   3     2522.88     2566.68     46.80 o 
  -2   4   3     3209.64     3326.23     82.29 o 
  -1   4   3     1020.34     1009.84     30.20 o 
   0   4   3     7777.53     7629.29     83.67 o 
   1   4   3      221.83      221.43      9.98 o 
   2   4   3      609.75      597.68     27.69 o 
   3   4   3      204.65      203.11     22.72 o 
   4   4   3     1225.93     1230.61     51.81 o 
   5   4   3       82.39       72.07     20.99 o 
   6   4   3      109.28      126.24     30.88 o 
   7   4   3       84.10      119.21     30.71 o 
   8   4   3        5.79       17.80     20.89 o 
  -9   5   3        2.74        7.70     30.12 o 
  -8   5   3       15.28       42.77     27.95 o 
  -7   5   3       14.87       34.86     18.30 o 
  -6   5   3      262.45      281.54     30.72 o 
  -5   5   3        1.51        0.00      8.64 o 
  -4   5   3     1049.11     1029.42     34.61 o 
  -3   5   3      117.81      145.11     14.00 o 
  -2   5   3       11.39       13.15      5.30 o 
  -1   5   3      732.45      642.70     25.49 o 
   0   5   3        0.38        1.91      4.36 o 
   1   5   3     1823.71     1771.85     58.51 o 
   2   5   3      885.90      875.85     33.91 o 
   3   5   3     1408.63     1397.18     48.15 o 
   4   5   3       27.82       38.97     13.77 o 
   5   5   3     1316.72     1317.06     70.36 o 
   6   5   3       91.04      133.87     32.57 o 
   7   5   3       25.59       54.07     23.15 o 
   8   5   3       10.18       28.24     21.98 o 
  -9   6   3        2.13        0.00     29.41 o 
  -8   6   3        0.08       37.53     21.13 o 
  -7   6   3      436.43      411.21     73.40 o 
  -6   6   3      134.18      140.85     20.08 o 
  -5   6   3        6.39        0.00      7.72 o 
  -4   6   3        2.49        3.79      6.71 o 
  -3   6   3       60.59       74.41     11.17 o 
  -2   6   3      288.74      304.61     15.15 o 
  -1   6   3      402.03      387.11     16.70 o 
   0   6   3      290.66      294.63     14.32 o 
   1   6   3     5364.12     5353.62    141.81 o 
   2   6   3      440.13      417.50     24.51 o 
   3   6   3        9.65       12.61      8.65 o 
   4   6   3       50.30       75.24     17.59 o 
   5   6   3        0.49        3.23      8.65 o 
   6   6   3      284.06      265.15     61.49 o 
   7   6   3       11.18       26.89     17.62 o 
   8   6   3       18.79       37.58     23.80 o 
  -9   7   3        0.32        3.62     21.39 o 
  -8   7   3        3.61       22.38     18.65 o 
  -7   7   3        1.67       10.55     17.13 o 
  -6   7   3       41.41       52.21     15.93 o 
  -5   7   3       68.27       82.41     15.10 o 
  -4   7   3       38.33       44.00     10.81 o 
  -3   7   3       14.26       19.88      7.48 o 
  -2   7   3      313.68      309.75     15.87 o 
  -1   7   3      269.76      245.71     13.71 o 
   0   7   3      518.52      450.51     18.43 o 
   1   7   3     1398.05     1333.22     69.27 o 
   2   7   3       22.01       38.00     11.08 o 
   3   7   3      903.15      944.89     40.82 o 
   4   7   3      848.99      885.68     43.93 o 
   5   7   3       83.39      101.67     21.24 o 
   6   7   3      167.18      239.08     41.89 o 
   7   7   3        3.75        0.00     14.08 o 
   8   7   3       10.03       38.34     26.61 o 
  -9   8   3        4.46       49.84     36.21 o 
  -8   8   3      110.67      106.59     31.80 o 
  -7   8   3      116.74       70.91     24.60 o 
  -6   8   3        9.94       10.42     16.77 o 
  -5   8   3        3.30        9.08      8.29 o 
  -4   8   3      275.31      305.13     22.32 o 
  -3   8   3       21.30       30.59      8.81 o 
  -2   8   3     1422.13     1464.70     39.06 o 
  -1   8   3       89.97      102.05     10.83 o 
   0   8   3       76.76       90.48      8.49 o 
   1   8   3     5058.54     4997.54    100.00 o 
   2   8   3       12.87       35.74     11.46 o 
   3   8   3      169.38      239.29     25.82 o 
   4   8   3       12.10       10.31     10.93 o 
   5   8   3      253.30      249.05     31.87 o 
   6   8   3       10.40       12.23     15.17 o 
   7   8   3       39.71        3.40     24.79 o 
   8   8   3       20.19        7.51     22.76 o 
  -8   9   3       96.66       97.94     31.28 o 
  -7   9   3        7.29       17.32     19.69 o 
  -6   9   3      152.11      179.62     35.42 o 
  -5   9   3      464.78      458.44     31.26 o 
  -4   9   3       64.02       61.13     12.42 o 
  -3   9   3     2441.64     2514.24     76.23 o 
  -2   9   3      435.69      427.81     19.58 o 
  -1   9   3      111.86      144.34     13.37 o 
   0   9   3      931.50      923.27     23.15 o 
   1   9   3      119.61      118.04     16.46 o 
   2   9   3      622.45      641.84     32.24 o 
   3   9   3      430.98      418.80     32.75 o 
   4   9   3       29.86       18.60     12.78 o 
   5   9   3      474.30      467.47     41.05 o 
   6   9   3       12.04       19.20     16.19 o 
   7   9   3       65.91       73.37     26.06 o 
   8   9   3        9.14        3.52     23.87 o 
  -8  10   3       11.60       36.45     22.42 o 
  -7  10   3       22.52       17.47     17.09 o 
  -6  10   3       61.52       74.09     23.97 o 
  -5  10   3      189.96      222.17     23.16 o 
  -4  10   3      320.21      365.64     25.05 o 
  -3  10   3      675.27      694.18     28.25 o 
  -2  10   3     2895.49     2968.60     57.48 o 
  -1  10   3      957.92     1006.76     21.90 o 
   0  10   3      797.41      740.46     23.80 o 
   1  10   3       89.56      115.69     17.10 o 
   2  10   3        2.04       14.35     16.50 o 
   3  10   3       96.73      106.34     19.64 o 
   4  10   3       33.90       47.31     15.66 o 
   5  10   3       74.49       68.51     18.65 o 
   6  10   3        1.44       10.45     11.83 o 
   7  10   3       36.08       47.47     23.43 o 
   8  10   3        3.06       29.01     29.59 o 
  -8  11   3       33.08       34.77     24.37 o 
  -7  11   3       14.00       27.91     20.17 o 
  -6  11   3       61.15       65.89     21.91 o 
  -5  11   3       16.83       25.51     14.76 o 
  -4  11   3      140.56      138.04     18.37 o 
  -3  11   3        2.74        5.20      7.05 o 
  -2  11   3        0.03        5.03      3.26 o 
  -1  11   3      125.67      145.79     10.15 o 
   0  11   3       28.18       45.29      8.72 o 
   1  11   3        9.10       10.77      6.51 o 
   2  11   3     2039.15     2029.37     97.71 o 
   3  11   3      628.25      569.50     34.51 o 
   4  11   3       36.73       27.91     12.27 o 
   5  11   3      234.43      207.61     30.63 o 
   6  11   3        3.73       10.98     12.19 o 
   7  11   3        8.78       24.14     24.67 o 
   8  11   3        0.53       18.47     40.83 o 
  -8  12   3        6.24        4.51     21.61 o 
  -7  12   3      126.93      135.49     35.47 o 
  -6  12   3       63.40       60.50     22.42 o 
  -5  12   3       37.79       35.12     15.64 o 
  -4  12   3      687.45      617.16     30.28 o 
  -3  12   3      119.20      137.28     16.94 o 
  -2  12   3       17.31       23.83      5.09 o 
  -1  12   3       11.53       13.09      5.01 o 
   0  12   3        4.79       15.87      6.34 o 
   1  12   3     7319.44     7436.77    192.93 o 
   2  12   3      168.71      198.26     24.20 o 
   3  12   3        5.26        9.96     11.01 o 
   4  12   3       79.44       93.60     19.96 o 
   5  12   3      133.93      129.05     24.42 o 
   6  12   3       33.36       32.87     15.27 o 
   7  12   3        1.27       17.59     20.22 o 
   8  12   3        5.62        0.00     28.96 o 
  -8  13   3        0.87        4.45     30.50 o 
  -7  13   3        3.43       18.17     20.47 o 
  -6  13   3        1.85        6.32     15.03 o 
  -5  13   3       20.20       30.04     17.34 o 
  -4  13   3       14.25       11.80     12.15 o 
  -3  13   3      196.92      198.80     20.65 o 
  -2  13   3      532.41      584.82     29.57 o 
  -1  13   3     1443.63     1520.68     42.50 o 
   0  13   3        5.01        5.87      5.54 o 
   1  13   3      306.02      266.55     21.26 o 
   2  13   3        0.90        8.56      9.41 o 
   3  13   3      240.32      236.94     29.23 o 
   4  13   3       55.83       57.17     15.57 o 
   5  13   3        1.59        6.10     10.38 o 
   6  13   3       52.80       53.20     18.29 o 
   7  13   3        0.05        0.00     20.44 o 
   8  13   3       12.49       26.76     35.19 o 
  -8  14   3        0.00       13.63     24.72 o 
  -7  14   3       76.16       71.02     27.44 o 
  -6  14   3       49.92       90.53     27.84 o 
  -5  14   3       49.44       31.34     15.61 o 
  -4  14   3      674.97      594.96     37.55 o 
  -3  14   3      403.94      438.36     28.90 o 
  -2  14   3      916.04      829.16     33.32 o 
  -1  14   3      105.28      125.44     12.16 o 
   0  14   3       76.58       88.28     13.24 o 
   1  14   3      731.14      794.05     31.94 o 
   2  14   3      366.55      386.97     26.52 o 
   3  14   3       24.66       39.99     14.71 o 
   4  14   3      291.47      309.74     34.80 o 
   5  14   3      106.38       85.34     20.20 o 
   6  14   3       72.87       92.72     23.37 o 
   7  14   3        8.92       17.50     23.01 o 
  -8  15   3        0.80       14.98     21.76 o 
  -7  15   3        2.69        9.72     18.10 o 
  -6  15   3       86.46       74.03     24.95 o 
  -5  15   3      164.18      121.15     30.55 o 
  -4  15   3        3.15       19.71     12.51 o 
  -3  15   3        7.85       17.54      9.37 o 
  -2  15   3      520.49      516.84     27.61 o 
  -1  15   3       28.44       27.50     12.05 o 
   0  15   3       13.18       13.27      7.36 o 
   1  15   3        0.44       12.58      8.07 o 
   2  15   3      307.15      347.22     27.69 o 
   3  15   3        1.69        0.22      7.61 o 
   4  15   3       64.81       79.54     18.86 o 
   5  15   3      213.34      223.47     32.62 o 
   6  15   3        8.19        8.30     13.76 o 
   7  15   3        5.73       23.34     27.03 o 
  -7  16   3       26.57       27.63     22.66 o 
  -6  16   3       37.77       48.27     22.72 o 
  -5  16   3       40.84       40.94     19.13 o 
  -4  16   3       11.72        5.65     11.84 o 
  -3  16   3      129.50      145.22     24.02 o 
  -2  16   3      217.21      244.90     29.43 o 
  -1  16   3       40.56       46.56     14.66 o 
   0  16   3        6.61       14.71      7.58 o 
   1  16   3        9.41        9.12      8.42 o 
   2  16   3      888.09      841.31     42.76 o 
   3  16   3      202.23      205.70     24.04 o 
   4  16   3      391.16      414.76     34.61 o 
   5  16   3        5.76       24.11     14.82 o 
   6  16   3      124.85      153.56     30.49 o 
   7  16   3        1.45       21.65     27.88 o 
  -7  17   3       51.86       89.81     28.12 o 
  -6  17   3        3.39        5.70     14.90 o 
  -5  17   3      348.76      320.92     50.78 o 
  -4  17   3       11.82       18.36     14.66 o 
  -3  17   3        0.49       11.25     10.09 o 
  -2  17   3        5.30       29.75     11.50 o 
  -1  17   3        1.67        0.00      8.00 o 
   0  17   3      200.30      200.48     26.04 o 
   1  17   3       10.13       18.54      9.51 o 
   2  17   3      369.59      385.32     30.43 o 
   3  17   3      315.32      322.90     29.90 o 
   4  17   3      618.66      560.62     38.03 o 
   5  17   3      125.22      119.20     22.10 o 
   6  17   3        0.01       28.43     15.23 o 
   7  17   3       10.86        0.00     28.27 o 
  -7  18   3       52.48       29.63     19.42 o 
  -6  18   3       33.58       40.89     21.37 o 
  -5  18   3       33.38       25.71     17.04 o 
  -4  18   3       25.89       35.41     25.64 o 
  -3  18   3       45.23       58.75     21.38 o 
  -2  18   3        0.61        0.00      9.83 o 
  -1  18   3        1.14       16.16     14.00 o 
   0  18   3      101.67      123.01     29.28 o 
   1  18   3      423.57      436.48     28.04 o 
   2  18   3      191.57      201.66     24.22 o 
   3  18   3      407.63      385.43     32.93 o 
   4  18   3        3.21        7.84     10.07 o 
   5  18   3      235.14      210.86     28.57 o 
   6  18   3      146.45      110.04     28.02 o 
   7  18   3       11.15        2.31     18.30 o 
  -7  19   3       24.30       39.23     23.82 o 
  -6  19   3        2.00       16.26     20.59 o 
  -5  19   3      100.87       94.43     29.65 o 
  -4  19   3       73.11       63.61     23.56 o 
  -3  19   3       25.96       29.63     16.03 o 
  -2  19   3        0.00       22.87     13.91 o 
  -1  19   3       19.96       34.70     14.50 o 
   0  19   3      151.93      148.26     24.06 o 
   1  19   3      594.24      522.01     39.38 o 
   2  19   3      103.98       97.72     18.42 o 
   3  19   3       45.99       47.37     14.16 o 
   4  19   3        7.77       28.39     12.23 o 
   5  19   3      249.08      222.66     35.45 o 
   6  19   3        3.41       19.34     17.76 o 
  -7  20   3        3.80        0.00     18.23 o 
  -6  20   3        0.34       15.02     18.41 o 
  -5  20   3        1.77       22.64     18.47 o 
  -4  20   3       13.71       19.09     25.28 o 
  -3  20   3        3.42       23.59     15.54 o 
  -2  20   3       19.57        9.31     15.39 o 
  -1  20   3        0.63        3.76     10.63 o 
   0  20   3      129.69      139.30     24.82 o 
   1  20   3     1219.66      969.84    105.96 o 
   2  20   3      524.85      463.27     31.71 o 
   3  20   3       69.18       96.09     18.67 o 
   4  20   3        1.16        4.37     10.14 o 
   5  20   3        6.53       25.47     16.76 o 
   6  20   3       55.65       70.82     26.14 o 
  -6  21   3        2.10        0.00     15.23 o 
  -5  21   3      103.54      102.21     30.42 o 
  -4  21   3        9.03       28.40     18.69 o 
  -3  21   3        1.30       12.92     15.07 o 
  -2  21   3      206.19      161.99     34.87 o 
  -1  21   3        8.16        4.73     12.80 o 
   0  21   3      229.91      230.35     31.28 o 
   1  21   3       53.18       44.72     15.61 o 
   2  21   3       49.42       70.94     18.50 o 
   3  21   3      128.86      153.49     24.08 o 
   4  21   3        5.77       17.07     14.44 o 
   5  21   3        0.04       21.73     17.34 o 
   6  21   3        2.03       19.91     20.89 o 
  -6  22   3        1.74       25.27     17.99 o 
  -5  22   3       96.35      103.46     33.84 o 
  -4  22   3       31.76       34.61     20.82 o 
  -3  22   3      359.72      306.28     49.65 o 
  -2  22   3        0.50       11.56     16.65 o 
  -1  22   3        1.20        7.53     13.29 o 
   0  22   3       37.61       46.91     15.80 o 
   1  22   3       67.06       52.68     17.04 o 
   2  22   3        1.10       10.14     11.40 o 
   3  22   3       33.43       50.71     17.81 o 
   4  22   3       37.94       44.94     18.23 o 
   5  22   3        8.11       19.76     17.30 o 
   6  22   3        6.34       38.93     21.87 o 
  -6  23   3        3.90        9.99     21.51 o 
  -5  23   3       15.64       10.77     23.55 o 
  -4  23   3        3.84       16.56     19.50 o 
  -3  23   3       27.62       36.09     20.59 o 
  -2  23   3       66.73       73.30     25.63 o 
  -1  23   3      810.61      725.94     86.28 o 
   0  23   3       26.03       27.53     14.78 o 
   1  23   3       81.22      107.52     22.75 o 
   2  23   3       36.54       46.18     16.84 o 
   3  23   3       34.81       58.97     25.60 o 
   4  23   3       13.00       37.53     22.77 o 
   5  23   3        0.40       14.45     18.21 o 
  -5  24   3        1.42        5.63     23.24 o 
  -4  24   3       17.82       35.34     22.94 o 
  -3  24   3      309.52      248.02     47.07 o 
  -2  24   3       41.79       63.55     23.47 o 
  -1  24   3      100.62       99.80     28.78 o 
   0  24   3       19.71       37.79     18.43 o 
   1  24   3       11.37       21.28     13.71 o 
   2  24   3        1.45        0.00     14.25 o 
   3  24   3        1.08        1.25     17.39 o 
   4  24   3        2.37       33.01     22.13 o 
   5  24   3        0.75       18.73     17.50 o 
  -5  25   3       30.49       53.88     40.22 o 
  -4  25   3       16.22       17.37     23.37 o 
  -3  25   3       34.18       30.94     21.37 o 
  -2  25   3       53.70       73.65     27.14 o 
  -1  25   3       61.94       73.72     25.83 o 
   0  25   3        5.07       26.74     17.39 o 
   1  25   3        2.53       22.74     13.77 o 
   2  25   3        1.95       10.17     17.22 o 
   3  25   3        2.83       18.77     22.35 o 
   4  25   3        2.39       20.54     26.04 o 
  -4  26   3       21.89       36.71     25.60 o 
  -3  26   3       30.41       49.12     26.89 o 
  -2  26   3       15.11       30.27     21.21 o 
  -1  26   3       18.34       29.62     22.06 o 
   0  26   3        3.63        9.88     17.51 o 
   1  26   3        0.29       39.37     33.54 o 
   2  26   3       11.86       30.50     19.76 o 
   3  26   3        0.03        4.08     21.71 o 
   4  26   3        0.07       14.38     29.19 o 
  -4  27   3        1.62       36.10     27.73 o 
  -3  27   3        5.93        9.51     23.51 o 
  -2  27   3       10.96       13.81     23.49 o 
  -1  27   3        3.82       15.87     19.49 o 
   0  27   3        3.76        5.83     30.14 o 
   1  27   3        5.94        4.62     29.65 o 
   2  27   3        0.07        9.17     23.49 o 
   3  27   3        1.90       22.70     29.33 o 
  -3  28   3      105.15       99.38     35.49 o 
  -2  28   3       20.95       11.67     23.94 o 
  -1  28   3        1.15       15.98     18.28 o 
   0  28   3       10.71       60.76     39.13 o 
   1  28   3        2.57       29.65     35.48 o 
   2  28   3       18.01       45.45     45.20 o 
   3  28   3        0.00        9.73     32.56 o 
  -2  29   3        3.42        0.00     20.22 o 
  -1  29   3        5.43        5.83     39.61 o 
   0  29   3        0.32        0.00     36.70 o 
   1  29   3        4.55        4.62     37.91 o 
   2  29   3       10.33        9.96     49.34 o 
   0  30   3        1.15        0.00     42.53 o 
  -7   0   4       16.67       28.19     24.06 o 
  -6   0   4      232.65      176.68     43.99 o 
  -5   0   4       32.52       36.94     20.66 o 
  -4   0   4      139.37      154.97     22.59 o 
  -3   0   4     2135.98     2090.38     56.53 o 
  -2   0   4      226.53      200.11     15.34 o 
  -1   0   4      966.32      930.60     43.31 o 
   0   0   4    23998.15    24428.37    228.49 o 
   1   0   4     2736.34     2587.58     60.21 o 
   2   0   4      455.50      436.90     30.16 o 
   3   0   4      224.65      258.58     31.45 o 
   4   0   4        4.45       18.96     16.04 o 
   5   0   4       34.78       21.14     20.66 o 
   6   0   4      758.95      778.67     86.03 o 
   7   0   4      139.81      179.11     56.38 o 
   8   0   4        0.25        9.72     31.35 o 
  -8   1   4        0.70        0.00     23.33 o 
  -7   1   4        2.91       19.39     15.09 o 
  -6   1   4      167.77      159.91     42.77 o 
  -5   1   4      793.46      777.23     44.68 o 
  -4   1   4      274.41      247.04     21.91 o 
  -3   1   4      985.50      943.66     26.92 o 
  -2   1   4      187.44      184.14     10.09 o 
  -1   1   4       52.23       42.77      5.26 o 
   0   1   4      509.85      470.26     13.36 o 
   1   1   4       28.83       29.27      5.29 o 
   2   1   4     1075.50      989.34     31.37 o 
   3   1   4       13.75       15.20      7.94 o 
   4   1   4      173.06      184.86     25.12 o 
   5   1   4       31.89       27.21     15.68 o 
   6   1   4      197.48      177.82     36.65 o 
   7   1   4       85.77       83.44     27.09 o 
   8   1   4        0.61       17.76     24.48 o 
  -9   2   4        3.75       26.73     40.83 o 
  -8   2   4       67.25       61.97     35.97 o 
  -7   2   4       60.32       65.78     21.60 o 
  -6   2   4      117.30      136.97     27.65 o 
  -5   2   4      228.66      245.82     33.24 o 
  -4   2   4       50.76       79.58     14.27 o 
  -3   2   4      395.37      396.20     19.50 o 
  -2   2   4      146.01      151.15      9.50 o 
  -1   2   4       98.18      101.91      9.38 o 
   0   2   4     3729.69     3794.18     37.46 o 
   1   2   4      132.85      137.57      9.28 o 
   2   2   4      530.02      514.21     23.12 o 
   3   2   4      208.89      190.01     22.81 o 
   4   2   4       47.04       40.61     13.77 o 
   5   2   4       36.74       27.71     14.78 o 
   6   2   4      201.99      195.41     54.68 o 
   7   2   4      169.07      177.80     39.49 o 
   8   2   4       33.94       27.95     23.23 o 
  -9   3   4        0.22        6.08     40.83 o 
  -8   3   4        1.40       15.26     18.04 o 
  -7   3   4      295.58      260.46     40.90 o 
  -6   3   4      297.11      306.24     32.22 o 
  -5   3   4       21.40       36.06     12.51 o 
  -4   3   4     2875.58     2882.06     56.68 o 
  -3   3   4     1942.63     1949.10     57.07 o 
  -2   3   4     1110.61     1063.22     20.49 o 
  -1   3   4      125.16      113.54      9.71 o 
   0   3   4     5388.36     5368.31     57.38 o 
   1   3   4     2440.30     2374.86     38.39 o 
   2   3   4     5341.14     5270.54    160.35 o 
   3   3   4        4.97        2.25      6.86 o 
   4   3   4        0.19        3.80      8.29 o 
   5   3   4      684.44      586.88     50.92 o 
   6   3   4      356.17      291.07     46.07 o 
   7   3   4       88.85      109.78     31.00 o 
   8   3   4        5.53       18.63     24.17 o 
  -9   4   4        0.41        0.00     39.13 o 
  -8   4   4      113.82      108.39     29.39 o 
  -7   4   4        0.14       20.93     13.36 o 
  -6   4   4      356.16      349.88     29.06 o 
  -5   4   4      929.87      932.89     36.91 o 
  -4   4   4        3.97        8.72      6.99 o 
  -3   4   4      433.36      406.74     16.55 o 
  -2   4   4      811.38      807.26     25.69 o 
  -1   4   4        1.80        4.60      3.77 o 
   0   4   4     2339.72     2385.06     34.44 o 
   1   4   4     1354.03     1344.87     30.96 o 
   2   4   4      539.26      591.41     36.80 o 
   3   4   4      814.78      755.87     36.69 o 
   4   4   4      141.51      119.89     21.35 o 
   5   4   4      361.57      310.94     34.03 o 
   6   4   4       46.30       47.98     20.14 o 
   7   4   4        0.02       24.43     18.32 o 
   8   4   4        0.38       10.73     23.46 o 
  -9   5   4        8.26        7.53     42.53 o 
  -8   5   4        6.28       16.41     19.19 o 
  -7   5   4      450.64      419.83     51.80 o 
  -6   5   4      206.71      185.45     26.90 o 
  -5   5   4        6.62       21.08     11.26 o 
  -4   5   4       32.21       38.15     10.05 o 
  -3   5   4      255.52      266.57     16.95 o 
  -2   5   4       93.96      100.49      9.75 o 
  -1   5   4     2951.52     2873.36     63.24 o 
   0   5   4     2071.40     2089.18     31.08 o 
   1   5   4     2299.60     2400.98     48.97 o 
   2   5   4       22.78       25.13      4.75 o 
   3   5   4     2200.60     2141.39     62.18 o 
   4   5   4      284.17      298.39     38.97 o 
   5   5   4      201.25      181.92     27.17 o 
   6   5   4      339.19      330.63     75.95 o 
   7   5   4       11.45        6.47     15.95 o 
   8   5   4       23.28       40.12     27.86 o 
  -9   6   4       37.54       51.65     25.89 o 
  -8   6   4       15.58       25.41     19.10 o 
  -7   6   4       10.32       10.17     13.48 o 
  -6   6   4       18.67       17.71     12.95 o 
  -5   6   4       54.43       59.04     13.64 o 
  -4   6   4      217.77      227.56     20.73 o 
  -3   6   4      198.05      217.48     15.69 o 
  -2   6   4      226.25      223.32     20.80 o 
  -1   6   4       36.00       36.84     10.23 o 
   0   6   4      602.39      548.28     21.50 o 
   1   6   4      721.17      823.86     27.61 o 
   2   6   4     1365.69     1451.83     46.72 o 
   3   6   4     2445.03     2533.86     68.44 o 
   4   6   4     1925.99     2041.22     67.84 o 
   5   6   4       37.34       68.51     22.12 o 
   6   6   4      179.25      159.66     35.51 o 
   7   6   4        0.09       10.67     18.69 o 
   8   6   4        0.71        2.28     26.46 o 
  -9   7   4       16.51       53.55     39.25 o 
  -8   7   4       75.83      117.58     33.50 o 
  -7   7   4       63.01       43.34     20.79 o 
  -6   7   4        1.34       10.38     10.78 o 
  -5   7   4      200.65      200.99     21.41 o 
  -4   7   4        1.08       12.43      7.73 o 
  -3   7   4      426.43      424.81     19.95 o 
  -2   7   4        0.18        4.02      3.60 o 
  -1   7   4      294.90      279.95     12.83 o 
   0   7   4      343.49      339.42     16.85 o 
   1   7   4      535.94      555.04     26.52 o 
   2   7   4     8059.81     8433.74    229.83 o 
   3   7   4      896.18      861.86     41.25 o 
   4   7   4       19.48       39.76     14.25 o 
   5   7   4       18.06       13.57     11.60 o 
   6   7   4      133.57      159.33     34.80 o 
   7   7   4        0.08       12.52     15.81 o 
   8   7   4        2.71        5.75     26.97 o 
  -8   8   4        2.00       30.95     32.57 o 
  -7   8   4       69.00       92.86     27.02 o 
  -6   8   4       56.35       55.90     16.92 o 
  -5   8   4      381.41      330.16     32.65 o 
  -4   8   4       50.01       68.32     12.53 o 
  -3   8   4      458.58      459.97     21.36 o 
  -2   8   4      265.35      320.54     15.98 o 
  -1   8   4      220.38      252.77     17.64 o 
   0   8   4     2473.36     2401.43     45.20 o 
   1   8   4      777.82      813.31     33.06 o 
   2   8   4      661.12      648.48     33.03 o 
   3   8   4       53.54       71.38     16.98 o 
   4   8   4       23.72       19.57     14.70 o 
   5   8   4      184.85      175.77     27.39 o 
   6   8   4        8.11       21.70     13.33 o 
   7   8   4        5.48       30.52     19.24 o 
   8   8   4       12.61       10.00     27.09 o 
  -8   9   4        0.38       36.13     22.54 o 
  -7   9   4       25.99       51.40     22.00 o 
  -6   9   4        8.92        7.46     15.37 o 
  -5   9   4       34.99       38.44     13.41 o 
  -4   9   4      168.93      194.14     19.39 o 
  -3   9   4      322.21      359.96     20.56 o 
  -2   9   4       13.86       28.81      7.39 o 
  -1   9   4     1024.67      992.03     30.59 o 
   0   9   4     3507.43     3599.58     68.44 o 
   1   9   4     1023.41     1000.55     37.78 o 
   2   9   4       59.04       77.27     15.86 o 
   3   9   4      105.24      105.04     20.20 o 
   4   9   4        0.00        0.23      9.17 o 
   5   9   4      148.64      161.20     26.25 o 
   6   9   4       62.93       46.26     17.33 o 
   7   9   4        0.20        3.59     17.35 o 
   8   9   4       34.18       36.61     25.60 o 
  -8  10   4        0.13       17.89     22.46 o 
  -7  10   4      324.92      351.41     52.96 o 
  -6  10   4       19.01       25.29     15.47 o 
  -5  10   4        4.62       13.90     10.39 o 
  -4  10   4      956.99      847.88     61.19 o 
  -3  10   4     1505.66     1473.88     45.74 o 
  -2  10   4     1282.39     1303.77     49.04 o 
  -1  10   4     1634.46     1684.20     38.78 o 
   0  10   4       17.19       19.59      4.98 o 
   1  10   4       70.37       69.62     14.40 o 
   2  10   4      548.03      594.33     33.12 o 
   3  10   4       29.93       21.80     12.26 o 
   4  10   4      157.50      138.54     23.68 o 
   5  10   4      135.20      139.55     26.12 o 
   6  10   4      101.03       70.82     21.15 o 
   7  10   4        4.95       13.61     26.25 o 
   8  10   4       17.71       36.33     23.28 o 
  -8  11   4       20.35       22.52     21.20 o 
  -7  11   4       36.62       48.96     22.59 o 
  -6  11   4      281.17      253.53     43.76 o 
  -5  11   4      456.69      465.99     39.57 o 
  -4  11   4      238.27      260.76     33.22 o 
  -3  11   4     2268.33     2515.78    111.51 o 
  -2  11   4     1230.89     1226.70     34.86 o 
  -1  11   4      133.37      160.01     15.69 o 
   0  11   4      390.84      395.26     16.93 o 
   1  11   4     2022.35     2122.72     67.44 o 
   2  11   4      164.44      195.05     24.45 o 
   3  11   4       15.21       20.40     12.19 o 
   4  11   4        3.40       15.23      9.93 o 
   5  11   4      105.39       90.72     21.80 o 
   6  11   4       46.79       37.56     17.11 o 
   7  11   4        2.41       11.01     21.17 o 
   8  11   4       27.53       13.57     20.58 o 
  -8  12   4        0.18       23.74     22.85 o 
  -7  12   4       11.78       36.64     20.87 o 
  -6  12   4       56.34       80.26     24.92 o 
  -5  12   4      226.22      211.14     28.63 o 
  -4  12   4      368.01      344.01     47.46 o 
  -3  12   4      255.09      261.48     28.66 o 
  -2  12   4       72.84       94.58     14.35 o 
  -1  12   4       27.37       37.41      4.99 o 
   0  12   4        0.68        5.41      5.22 o 
   1  12   4      620.33      557.85     31.72 o 
   2  12   4      444.80      411.41     30.61 o 
   3  12   4       10.98       13.55     12.36 o 
   4  12   4       43.26       49.42     15.91 o 
   5  12   4       27.63       37.70     14.76 o 
   6  12   4       23.25       25.50     14.35 o 
   7  12   4        8.79       24.91     21.75 o 
   8  12   4       14.47        4.15     20.21 o 
  -8  13   4        1.25       29.68     23.50 o 
  -7  13   4      224.89      222.88     45.08 o 
  -6  13   4      202.69      210.00     60.39 o 
  -5  13   4      156.98      144.21     32.57 o 
  -4  13   4      256.24      245.37     30.02 o 
  -3  13   4       97.24      124.45     21.59 o 
  -2  13   4      573.02      544.50     26.03 o 
  -1  13   4      243.84      248.58     20.15 o 
   0  13   4      481.67      431.09     20.90 o 
   1  13   4      489.34      460.13     24.18 o 
   2  13   4      858.43      885.27     43.10 o 
   3  13   4       50.09       68.51     17.87 o 
   4  13   4        0.16       11.39     10.40 o 
   5  13   4        0.20        0.43      9.96 o 
   6  13   4       43.72       78.05     21.79 o 
   7  13   4        5.15        0.00     21.53 o 
  -8  14   4        1.31       18.33     23.00 o 
  -7  14   4        5.82       19.03     20.02 o 
  -6  14   4       17.64       34.99     19.75 o 
  -5  14   4       16.75       14.47     13.94 o 
  -4  14   4      142.11      132.04     23.30 o 
  -3  14   4      140.87      139.73     23.15 o 
  -2  14   4      152.04      179.68     19.45 o 
  -1  14   4       20.65       21.46      9.38 o 
   0  14   4      458.42      451.50     22.03 o 
   1  14   4      367.92      358.11     23.07 o 
   2  14   4        6.64        2.26     10.79 o 
   3  14   4       46.04       36.04     14.65 o 
   4  14   4      105.60      109.79     22.73 o 
   5  14   4      106.86      115.58     24.31 o 
   6  14   4       20.66       46.49     18.55 o 
   7  14   4        0.63       14.70     18.81 o 
  -8  15   4        3.81        3.84     21.02 o 
  -7  15   4        0.73       11.26     20.61 o 
  -6  15   4       19.67       22.42     17.27 o 
  -5  15   4       75.65       64.03     23.14 o 
  -4  15   4      260.06      259.87     38.68 o 
  -3  15   4        2.11       13.42     10.58 o 
  -2  15   4      143.35      145.99     23.54 o 
  -1  15   4        0.46        7.76      9.90 o 
   0  15   4      122.39      131.68     21.13 o 
   1  15   4      240.86      290.97     23.78 o 
   2  15   4      245.84      264.61     25.18 o 
   3  15   4      558.54      530.71     40.28 o 
   4  15   4        2.18       21.22     12.00 o 
   5  15   4       30.51       44.30     17.29 o 
   6  15   4       25.37       32.01     18.56 o 
   7  15   4        0.25        8.52     17.54 o 
  -7  16   4      136.79      158.90     41.56 o 
  -6  16   4       51.84       43.01     21.49 o 
  -5  16   4       34.93       54.25     21.89 o 
  -4  16   4       28.22       42.40     16.32 o 
  -3  16   4       11.90       29.24     12.94 o 
  -2  16   4       19.99       27.32     12.49 o 
  -1  16   4       29.93       37.99     13.08 o 
   0  16   4       23.65       29.70     12.35 o 
   1  16   4      539.45      507.23     28.47 o 
   2  16   4       47.55       49.83     13.00 o 
   3  16   4        4.30        9.66     10.45 o 
   4  16   4       89.26      100.47     22.05 o 
   5  16   4      239.95      205.34     32.97 o 
   6  16   4        0.56       16.95     16.65 o 
   7  16   4        0.00        5.68     19.72 o 
  -7  17   4       41.15       43.93     27.38 o 
  -6  17   4       51.67       71.60     25.80 o 
  -5  17   4        0.79        8.36     15.20 o 
  -4  17   4        4.23       18.60     14.39 o 
  -3  17   4       43.59       34.01     15.07 o 
  -2  17   4       61.12       73.15     18.11 o 
  -1  17   4       56.57       50.71     14.58 o 
   0  17   4      209.12      203.57     26.41 o 
   1  17   4      820.07      731.96     41.43 o 
   2  17   4      713.33      645.31     33.86 o 
   3  17   4      123.54      149.81     21.82 o 
   4  17   4       79.35       54.76     17.38 o 
   5  17   4        8.10       17.56     14.61 o 
   6  17   4        2.84       16.50     16.11 o 
   7  17   4        3.67       29.07     32.78 o 
  -7  18   4       21.67       54.16     26.36 o 
  -6  18   4        9.35       13.57     17.10 o 
  -5  18   4      148.38      169.43     37.26 o 
  -4  18   4       28.53       39.71     20.34 o 
  -3  18   4       12.83       21.14     12.23 o 
  -2  18   4       29.65       34.08     16.30 o 
  -1  18   4       22.20       22.54     18.47 o 
   0  18   4       47.03       45.31     15.31 o 
   1  18   4      314.71      357.74     35.14 o 
   2  18   4     2379.71     1900.20    121.40 o 
   3  18   4     1396.89     1215.39     70.11 o 
   4  18   4      398.88      432.54     37.34 o 
   5  18   4      324.58      343.29     36.82 o 
   6  18   4        3.44       11.64     16.33 o 
  -7  19   4        2.20       17.01     19.79 o 
  -6  19   4       14.56       24.57     27.22 o 
  -5  19   4       73.53       75.02     27.26 o 
  -4  19   4        3.94       26.35     19.38 o 
  -3  19   4        9.58       28.28     13.40 o 
  -2  19   4       95.11      116.66     29.72 o 
  -1  19   4       79.48       96.50     27.57 o 
   0  19   4      373.47      352.89     34.99 o 
   1  19   4     1109.42     1024.05     63.00 o 
   2  19   4       60.39       67.29     20.23 o 
   3  19   4      127.11      127.37     20.72 o 
   4  19   4        0.03       13.24     10.37 o 
   5  19   4        0.01       24.60     12.93 o 
   6  19   4        2.25       23.10     18.94 o 
  -6  20   4       24.46       25.42     22.07 o 
  -5  20   4       18.98       70.85     26.03 o 
  -4  20   4        2.83       31.87     18.92 o 
  -3  20   4      112.31      103.46     29.31 o 
  -2  20   4       88.84       99.35     28.68 o 
  -1  20   4       43.29       44.08     19.51 o 
   0  20   4      452.93      414.20     38.33 o 
   1  20   4      161.35      180.97     29.09 o 
   2  20   4       60.20       54.17     17.77 o 
   3  20   4      568.44      556.21     38.49 o 
   4  20   4       10.22       26.97     12.92 o 
   5  20   4        4.30       20.99     12.43 o 
   6  20   4       95.23      133.18     31.50 o 
  -6  21   4       17.88       20.52     23.09 o 
  -5  21   4       47.48       68.93     26.88 o 
  -4  21   4        7.86        6.64     25.03 o 
  -3  21   4      149.60      121.23     30.71 o 
  -2  21   4       39.58       16.19     16.33 o 
  -1  21   4        1.91       18.00     15.74 o 
   0  21   4        0.04        4.92     12.61 o 
   1  21   4        8.78       12.96     12.06 o 
   2  21   4       17.15       22.84     13.55 o 
   3  21   4        1.42        3.52     11.91 o 
   4  21   4       14.39       31.25     12.52 o 
   5  21   4      171.24      158.08     31.59 o 
   6  21   4        0.06       19.16     19.45 o 
  -6  22   4        5.48       12.67     17.16 o 
  -5  22   4       12.67       47.84     23.35 o 
  -4  22   4        7.42       22.62     19.02 o 
  -3  22   4        0.02        0.00     15.15 o 
  -2  22   4      474.84      436.61     55.92 o 
  -1  22   4      291.61      293.09     46.46 o 
   0  22   4       36.57       44.53     19.85 o 
   1  22   4      118.19      142.25     26.94 o 
   2  22   4       22.82       34.42     15.36 o 
   3  22   4        0.28       12.98     13.78 o 
   4  22   4        3.18       28.97     14.58 o 
   5  22   4       18.97       44.36     21.63 o 
  -5  23   4       25.31       68.51     26.61 o 
  -4  23   4        5.82       32.52     24.41 o 
  -3  23   4       35.44       50.93     24.20 o 
  -2  23   4        7.81       23.89     17.93 o 
  -1  23   4       17.12       30.39     19.74 o 
   0  23   4       23.85       18.18     16.87 o 
   1  23   4       20.99       22.27     18.30 o 
   2  23   4       75.92       80.76     22.12 o 
   3  23   4        0.72        9.65     13.46 o 
   4  23   4        0.70       14.20     19.97 o 
   5  23   4       30.56       57.07     34.44 o 
  -5  24   4       13.15       33.96     20.28 o 
  -4  24   4        8.26        1.95     21.87 o 
  -3  24   4       40.47       32.79     22.72 o 
  -2  24   4       21.41       25.00     18.89 o 
  -1  24   4      142.13      139.82     35.00 o 
   0  24   4        0.69        5.82     14.95 o 
   1  24   4       44.08       32.02     20.91 o 
   2  24   4      116.21      114.38     24.72 o 
   3  24   4        9.49       34.51     22.76 o 
   4  24   4        5.08       20.02     23.06 o 
   5  24   4       32.32       29.22     36.30 o 
  -5  25   4       24.61       54.22     27.06 o 
  -4  25   4       10.78       13.22     23.82 o 
  -3  25   4        0.03       10.30     19.91 o 
  -2  25   4      104.49       90.39     29.64 o 
  -1  25   4        1.52        9.65     17.17 o 
   0  25   4        3.24       34.29     20.24 o 
   1  25   4       22.68       23.91     19.21 o 
   2  25   4       20.77       22.72     18.89 o 
   3  25   4        0.13       29.08     25.38 o 
   4  25   4        1.18        0.00     25.43 o 
  -4  26   4        0.68        0.00     22.12 o 
  -3  26   4        0.00        4.66     24.43 o 
  -2  26   4        1.56        8.14     20.45 o 
  -1  26   4        6.98       32.67     20.90 o 
   0  26   4        4.78       24.23     20.68 o 
   1  26   4        7.83       13.64     20.28 o 
   2  26   4        0.00       35.97     39.37 o 
   3  26   4        0.04        3.91     25.69 o 
   4  26   4        0.85       23.81     33.23 o 
  -4  27   4        3.78       26.67     25.52 o 
  -3  27   4       30.48       43.94     28.63 o 
  -2  27   4       26.81       57.15     30.59 o 
  -1  27   4        2.78       16.54     22.90 o 
   0  27   4       10.48       26.35     20.44 o 
   1  27   4       16.52       23.82     33.78 o 
   2  27   4        1.29        0.00     35.00 o 
   3  27   4       28.67        0.00     45.45 o 
  -3  28   4        9.44       28.42     27.21 o 
  -2  28   4        3.67       24.98     25.84 o 
  -1  28   4        6.32       20.87     25.57 o 
   0  28   4        2.28       12.47     19.13 o 
   1  28   4       38.23       49.82     47.15 o 
   2  28   4       13.85       49.58     53.47 o 
  -2  29   4       66.24       53.51     32.42 o 
  -1  29   4        1.62       14.83     21.23 o 
   0  29   4        0.82        0.00     45.45 o 
   1  29   4        8.36        0.00     44.47 o 
  -8   1   5       29.52       19.44     27.95 o 
  -7   1   5        2.62        0.00     12.85 o 
  -6   1   5      265.29      217.16     23.50 o 
  -5   1   5       86.34       96.65     15.35 o 
  -4   1   5       34.80       46.64      9.75 o 
  -3   1   5     2590.27     2607.80     74.12 o 
  -2   1   5       33.69       43.13      6.25 o 
  -1   1   5     3676.18     3685.84     78.44 o 
   0   1   5     3645.25     3729.58     41.35 o 
   1   1   5      752.95      710.50     19.55 o 
   2   1   5     1441.70     1537.32     47.10 o 
   3   1   5       16.74       13.98      7.93 o 
   4   1   5       56.12       68.53     17.72 o 
   5   1   5       58.69       63.50     19.84 o 
   6   1   5       72.15       86.50     26.45 o 
   7   1   5      237.40      252.13     48.03 o 
   8   1   5       13.10       14.49     26.81 o 
  -9   2   5        5.59        1.46     40.83 o 
  -8   2   5        2.54       11.67     25.28 o 
  -7   2   5        0.89       13.30     11.59 o 
  -6   2   5      383.79      378.94     34.65 o 
  -5   2   5      669.25      642.69     29.59 o 
  -4   2   5       74.34       77.26     11.06 o 
  -3   2   5     1324.86     1322.70     47.89 o 
  -2   2   5       42.14       40.39      5.83 o 
  -1   2   5      527.49      557.90     15.40 o 
   0   2   5       38.70       43.02      6.54 o 
   1   2   5      182.11      186.60     12.02 o 
   2   2   5      304.91      330.04     16.76 o 
   3   2   5      376.56      403.27     26.05 o 
   4   2   5      372.21      360.91     34.39 o 
   5   2   5       63.44       53.27     19.65 o 
   6   2   5        0.03       13.21     13.31 o 
   7   2   5       31.13       28.26     19.80 o 
   8   2   5        0.99        0.00     26.29 o 
  -9   3   5       15.02       35.48     44.96 o 
  -8   3   5       15.85        7.05     25.03 o 
  -7   3   5      196.40      142.66     25.95 o 
  -6   3   5      110.29      152.53     24.69 o 
  -5   3   5       70.83       74.92     12.71 o 
  -4   3   5        0.18        6.19      5.64 o 
  -3   3   5       67.36      100.97     10.00 o 
  -2   3   5     1450.96     1450.20     27.45 o 
  -1   3   5        3.85        6.53      4.65 o 
   0   3   5     4169.00     4308.52     45.90 o 
   1   3   5     2072.91     2003.18     41.28 o 
   2   3   5      661.85      669.44     22.11 o 
   3   3   5      267.40      268.24     27.55 o 
   4   3   5       11.50        9.99     10.12 o 
   5   3   5      148.36      133.84     24.46 o 
   6   3   5      404.11      406.42     53.69 o 
   7   3   5       24.10       50.08     24.83 o 
   8   3   5       10.87       10.26     26.49 o 
  -9   4   5       11.53        1.46     41.56 o 
  -8   4   5        7.27       20.90     26.73 o 
  -7   4   5       67.35       59.04     17.79 o 
  -6   4   5        0.72        9.92     10.26 o 
  -5   4   5      322.39      376.08     33.04 o 
  -4   4   5      382.36      380.05     19.54 o 
  -3   4   5      146.53      149.45     11.63 o 
  -2   4   5     2351.69     2440.64     42.28 o 
  -1   4   5       12.91       18.20      5.64 o 
   0   4   5       94.99      101.97      8.55 o 
   1   4   5     2930.52     2968.25     40.15 o 
   2   4   5     1295.37     1330.86     30.45 o 
   3   4   5      235.91      223.09     25.33 o 
   4   4   5      518.89      506.46     36.38 o 
   5   4   5       21.71       19.52     11.62 o 
   6   4   5       18.21       39.43     18.72 o 
   7   4   5       22.17       31.86     27.95 o 
   8   4   5       37.81       56.54     34.90 o 
  -9   5   5        2.24        8.26     45.93 o 
  -8   5   5        6.29        7.10     17.70 o 
  -7   5   5       81.02       76.43     21.03 o 
  -6   5   5      965.87      912.90     51.74 o 
  -5   5   5      420.69      406.34     34.99 o 
  -4   5   5        6.40       19.51      7.38 o 
  -3   5   5        8.59       10.78      5.24 o 
  -2   5   5      449.59      452.96     17.83 o 
  -1   5   5      226.60      222.25     13.05 o 
   0   5   5       66.74       80.91      8.81 o 
   1   5   5     2727.38     2716.12     42.35 o 
   2   5   5     2131.62     2331.21     43.13 o 
   3   5   5      268.48      317.28     29.37 o 
   4   5   5      425.42      422.39     37.04 o 
   5   5   5       75.21       68.30     18.33 o 
   6   5   5      658.91      612.64     82.02 o 
   7   5   5       26.44       50.72     23.28 o 
   8   5   5        7.45        0.00     25.61 o 
  -9   6   5       25.06       12.88     51.52 o 
  -8   6   5       22.29       69.86     25.39 o 
  -7   6   5      361.05      284.16     45.35 o 
  -6   6   5      931.22      826.12     46.49 o 
  -5   6   5      211.04      203.07     27.61 o 
  -4   6   5       14.95       19.86      8.21 o 
  -3   6   5       95.13       98.05      9.15 o 
  -2   6   5       15.75       27.95      5.36 o 
  -1   6   5      158.59      170.83     10.31 o 
   0   6   5       24.70       25.92      6.96 o 
   1   6   5     2721.34     2856.00     56.64 o 
   2   6   5      425.66      421.45     17.84 o 
   3   6   5      520.26      523.10     40.37 o 
   4   6   5      101.49      105.90     22.38 o 
   5   6   5       20.61       13.70     11.09 o 
   6   6   5       45.61       43.24     21.38 o 
   7   6   5       10.54        9.77     16.80 o 
   8   6   5        0.89       15.83     23.33 o 
  -8   7   5       11.88       33.86     22.11 o 
  -7   7   5       24.20       30.52     16.95 o 
  -6   7   5      317.24      302.17     34.47 o 
  -5   7   5      135.50      187.01     27.04 o 
  -4   7   5       13.34       18.22     11.13 o 
  -3   7   5       44.58       41.91      6.56 o 
  -2   7   5      835.69      831.68     36.32 o 
  -1   7   5      285.30      302.00     23.50 o 
   0   7   5       76.29       87.46     11.53 o 
   1   7   5     1278.44     1318.09     30.84 o 
   2   7   5     1993.80     2203.57     94.89 o 
   3   7   5       19.79       27.46     12.09 o 
   4   7   5       60.67       59.29     16.48 o 
   5   7   5        5.98       17.40     12.19 o 
   6   7   5       13.45       31.83     14.86 o 
   7   7   5       15.02       39.22     20.95 o 
   8   7   5       26.68       24.41     22.63 o 
  -8   8   5       29.32       66.19     25.56 o 
  -7   8   5       30.28       50.93     21.14 o 
  -6   8   5     1045.29      896.20     49.61 o 
  -5   8   5       66.74       47.57     15.74 o 
  -4   8   5       26.88       34.09     13.38 o 
  -3   8   5      199.56      281.08     27.47 o 
  -2   8   5       32.31       43.37     12.58 o 
  -1   8   5     1254.84     1215.42     27.04 o 
   0   8   5      432.31      429.02     20.41 o 
   1   8   5       48.87       81.77     13.10 o 
   2   8   5        2.23        9.77      9.00 o 
   3   8   5       28.68       39.97     13.79 o 
   4   8   5       50.34       69.81     17.56 o 
   5   8   5       39.73       55.34     21.58 o 
   6   8   5       50.46       44.08     16.50 o 
   7   8   5       98.34       84.82     30.15 o 
   8   8   5        3.32        0.00     23.01 o 
  -8   9   5      108.33      140.23     38.66 o 
  -7   9   5       23.90       36.95     20.08 o 
  -6   9   5      132.51      134.44     25.22 o 
  -5   9   5       90.20      106.23     21.08 o 
  -4   9   5       34.96       60.13     16.25 o 
  -3   9   5      165.83      195.50     24.99 o 
  -2   9   5      921.82      920.65     46.85 o 
  -1   9   5       10.94       25.01      7.15 o 
   0   9   5       63.15       66.39     11.35 o 
   1   9   5       69.03       58.29     13.52 o 
   2   9   5        4.86       11.39      9.85 o 
   3   9   5      176.46      229.20     28.75 o 
   4   9   5       69.94       89.35     19.51 o 
   5   9   5      132.86      121.94     25.47 o 
   6   9   5       57.19       44.71     17.16 o 
   7   9   5       15.16       21.77     20.43 o 
   8   9   5        0.26       16.11     22.64 o 
  -8  10   5        9.66       18.51     20.57 o 
  -7  10   5       12.16       21.09     15.36 o 
  -6  10   5        0.37        7.59     12.06 o 
  -5  10   5      120.69      147.04     25.19 o 
  -4  10   5       88.79       81.72     17.25 o 
  -3  10   5      286.14      276.17     29.27 o 
  -2  10   5      621.28      612.09     34.31 o 
  -1  10   5      288.94      305.57     17.97 o 
   0  10   5       12.46       12.46      6.70 o 
   1  10   5       25.27       34.07     11.39 o 
   2  10   5      394.51      406.57     31.30 o 
   3  10   5        6.50        7.75     11.63 o 
   4  10   5       10.14       13.62     10.14 o 
   5  10   5       47.48       56.01     17.51 o 
   6  10   5        4.89       17.78     17.34 o 
   7  10   5        0.39       22.32     19.80 o 
   8  10   5       11.19       10.09     20.63 o 
  -8  11   5        2.43       13.76     26.73 o 
  -7  11   5       84.20       87.33     30.59 o 
  -6  11   5       18.15       34.51     17.85 o 
  -5  11   5      141.02      135.58     24.25 o 
  -4  11   5       33.47       54.38     15.44 o 
  -3  11   5      189.50      201.58     26.47 o 
  -2  11   5      166.53      188.14     25.07 o 
  -1  11   5      604.33      620.37     24.74 o 
   0  11   5       76.62       82.42     13.53 o 
   1  11   5       38.94       37.34     12.45 o 
   2  11   5       47.86       57.66     15.14 o 
   3  11   5       28.92       37.37     14.62 o 
   4  11   5       18.43       50.70     15.51 o 
   5  11   5        4.87       11.63     11.50 o 
   6  11   5       53.43       14.63     15.33 o 
   7  11   5        0.77       22.43     19.98 o 
  -8  12   5        0.40       22.06     24.17 o 
  -7  12   5        5.73        0.00     15.62 o 
  -6  12   5      231.05      210.83     65.38 o 
  -5  12   5       69.52       57.34     17.16 o 
  -4  12   5      406.59      413.53     45.37 o 
  -3  12   5       28.94       45.44     14.98 o 
  -2  12   5      291.95      291.28     29.87 o 
  -1  12   5        0.01        7.68      6.76 o 
   0  12   5       70.44       88.86     10.68 o 
   1  12   5      247.14      285.85     27.75 o 
   2  12   5      220.62      252.12     28.64 o 
   3  12   5        7.70       19.74     12.17 o 
   4  12   5       17.19       25.99     13.53 o 
   5  12   5       35.76       30.76     14.97 o 
   6  12   5       27.26       33.33     16.53 o 
   7  12   5        4.90        4.58     19.85 o 
  -8  13   5        9.09       16.21     22.71 o 
  -7  13   5        0.04        7.06     16.18 o 
  -6  13   5        0.62       10.89     15.82 o 
  -5  13   5      183.70      166.11     27.98 o 
  -4  13   5      385.79      338.19     35.23 o 
  -3  13   5        8.43        8.38      9.52 o 
  -2  13   5       10.74       16.99     11.32 o 
  -1  13   5       30.23       55.64     12.27 o 
   0  13   5      211.45      214.39     20.83 o 
   1  13   5      223.98      251.00     27.24 o 
   2  13   5       47.24       54.32     16.01 o 
   3  13   5       41.22       48.95     15.88 o 
   4  13   5       15.60       19.71     11.91 o 
   5  13   5       27.87       28.14     15.29 o 
   6  13   5        6.38       15.30     15.15 o 
   7  13   5       14.70       17.92     19.14 o 
  -8  14   5        7.70        9.08     24.38 o 
  -7  14   5        7.49       26.79     21.60 o 
  -6  14   5       17.11       13.13     16.12 o 
  -5  14   5      300.89      278.25     35.43 o 
  -4  14   5        0.43        3.12      8.93 o 
  -3  14   5       59.03       80.32     18.74 o 
  -2  14   5      624.07      521.41     40.75 o 
  -1  14   5       44.61       61.70     16.56 o 
   0  14   5       13.50       20.82     10.70 o 
   1  14   5       39.93       49.64     11.44 o 
   2  14   5       35.17       46.53     15.89 o 
   3  14   5        1.30        8.70     11.00 o 
   4  14   5        0.00       10.51     11.92 o 
   5  14   5       21.44       24.66     14.71 o 
   6  14   5        3.08       19.42     14.82 o 
   7  14   5        1.07       21.74     22.35 o 
  -7  15   5       17.19        1.02     20.66 o 
  -6  15   5       25.24       38.02     19.53 o 
  -5  15   5      134.65      145.58     32.51 o 
  -4  15   5       70.78       76.41     19.37 o 
  -3  15   5       29.25       43.31     15.60 o 
  -2  15   5        0.76        6.56      9.23 o 
  -1  15   5      254.63      275.33     31.64 o 
   0  15   5       99.53      101.23     18.45 o 
   1  15   5       22.56       31.36     13.36 o 
   2  15   5       27.73       45.67     15.81 o 
   3  15   5        1.87        1.29      9.15 o 
   4  15   5        4.55       18.41     13.12 o 
   5  15   5        8.02       15.43     13.51 o 
   6  15   5        2.79        9.45     15.83 o 
   7  15   5        6.32       31.45     23.00 o 
  -7  16   5       19.76       39.48     25.46 o 
  -6  16   5        0.00        0.36     17.98 o 
  -5  16   5       15.31       23.09     16.67 o 
  -4  16   5        4.08        6.64     11.00 o 
  -3  16   5      270.36      266.55     33.16 o 
  -2  16   5      107.91      117.88     22.36 o 
  -1  16   5        0.00        0.00      9.10 o 
   0  16   5        4.39        4.62     10.37 o 
   1  16   5      598.88      561.98     36.35 o 
   2  16   5       86.45       77.41     15.91 o 
   3  16   5      225.01      255.50     33.57 o 
   4  16   5      123.98      131.74     25.90 o 
   5  16   5       22.85       21.45     14.83 o 
   6  16   5        2.27       26.13     18.25 o 
   7  16   5        0.01       18.88     24.13 o 
  -7  17   5        7.39        0.00     19.65 o 
  -6  17   5        8.93        0.00     18.38 o 
  -5  17   5      190.57      200.55     42.01 o 
  -4  17   5        1.23        7.90     11.09 o 
  -3  17   5        4.40       10.26     10.53 o 
  -2  17   5       70.23       56.02     16.63 o 
  -1  17   5        8.70        5.95     11.79 o 
   0  17   5      961.80      923.73     63.31 o 
   1  17   5      499.78      491.76     38.13 o 
   2  17   5     2391.36     2187.74     92.56 o 
   3  17   5       73.39       90.28     21.03 o 
   4  17   5       35.30       23.68     16.30 o 
   5  17   5      151.18      193.66     33.86 o 
   6  17   5        0.65       24.56     19.88 o 
  -7  18   5        5.07       22.83     23.11 o 
  -6  18   5      110.03      100.60     31.76 o 
  -5  18   5       20.52       31.42     20.66 o 
  -4  18   5        0.88        2.48     12.14 o 
  -3  18   5        0.05        2.52     10.76 o 
  -2  18   5       17.25       18.26     12.46 o 
  -1  18   5        0.66        0.00     10.23 o 
   0  18   5       25.85       22.70     16.26 o 
   1  18   5       52.75       70.97     18.62 o 
   2  18   5     1516.81     1324.06     99.04 o 
   3  18   5      312.71      311.99     30.92 o 
   4  18   5        3.71       19.50     13.41 o 
   5  18   5       65.96      103.95     24.73 o 
   6  18   5       36.60       63.70     23.68 o 
  -7  19   5       14.41       23.86     20.64 o 
  -6  19   5       57.80       50.07     23.12 o 
  -5  19   5        8.46       35.80     19.34 o 
  -4  19   5       71.07       66.72     26.42 o 
  -3  19   5        6.92        6.54     11.51 o 
  -2  19   5       23.82       18.79     15.05 o 
  -1  19   5       23.14       36.41     17.77 o 
   0  19   5        0.29        9.69     14.08 o 
   1  19   5        0.74        0.00     12.53 o 
   2  19   5      504.81      521.81     44.74 o 
   3  19   5       19.68       30.50     14.48 o 
   4  19   5        0.92        3.51     10.16 o 
   5  19   5        7.67       19.80     13.00 o 
   6  19   5       24.54       41.99     26.22 o 
  -6  20   5        0.78        9.11     18.73 o 
  -5  20   5        0.14        0.00     15.27 o 
  -4  20   5        0.00        0.13     15.36 o 
  -3  20   5       54.78       77.44     21.34 o 
  -2  20   5       29.83       45.56     21.07 o 
  -1  20   5      107.97      135.27     32.74 o 
   0  20   5       19.44       22.64     15.85 o 
   1  20   5      154.58      117.27     30.67 o 
   2  20   5      404.96      374.45     40.12 o 
   3  20   5       32.23       27.06     14.66 o 
   4  20   5        1.36       12.79     13.82 o 
   5  20   5       32.96       68.77     19.34 o 
   6  20   5        0.93       12.92     20.59 o 
  -6  21   5        0.36       14.89     19.93 o 
  -5  21   5       75.57       74.65     26.57 o 
  -4  21   5       28.65       25.58     18.75 o 
  -3  21   5       74.10       91.34     28.44 o 
  -2  21   5      276.85      199.60     53.22 o 
  -1  21   5      319.43      294.79     47.25 o 
   0  21   5      145.28      120.64     30.84 o 
   1  21   5       23.78       37.94     19.48 o 
   2  21   5       23.67       30.54     15.12 o 
   3  21   5       49.86       67.62     20.98 o 
   4  21   5        0.88       23.01     15.72 o 
   5  21   5       26.14       56.76     23.79 o 
  -6  22   5        4.76        5.05     15.35 o 
  -5  22   5      115.87      141.27     37.37 o 
  -4  22   5      112.17       98.45     31.88 o 
  -3  22   5       82.39       73.78     26.25 o 
  -2  22   5        0.53        0.00     14.16 o 
  -1  22   5       47.43       39.26     19.51 o 
   0  22   5      201.56      187.72     38.43 o 
   1  22   5      147.57      126.71     31.87 o 
   2  22   5       90.93       86.65     22.74 o 
   3  22   5       13.86       24.54     15.88 o 
   4  22   5        7.58       26.90     17.28 o 
   5  22   5        1.83        0.85     30.48 o 
  -5  23   5        3.54        0.00     16.79 o 
  -4  23   5        0.00        9.61     17.98 o 
  -3  23   5       14.00       20.03     19.06 o 
  -2  23   5       72.63       70.03     26.60 o 
  -1  23   5       15.75       23.57     18.98 o 
   0  23   5        0.54       10.96     15.68 o 
   1  23   5       12.98       15.20     21.14 o 
   2  23   5      187.04      186.54     39.60 o 
   3  23   5      124.84      140.58     29.71 o 
   4  23   5        0.00       21.59     17.23 o 
   5  23   5        0.38       25.82     34.88 o 
  -5  24   5       13.16        0.60     15.50 o 
  -4  24   5        0.56       20.83     18.84 o 
  -3  24   5        6.28        8.87     18.65 o 
  -2  24   5        8.51        3.77     20.66 o 
  -1  24   5      114.11      104.69     31.79 o 
   0  24   5        2.19        2.85     15.96 o 
   1  24   5       83.89       71.36     25.98 o 
   2  24   5      133.12      117.83     33.59 o 
   3  24   5      137.78      148.06     31.66 o 
   4  24   5       11.22       30.24     28.51 o 
  -4  25   5       16.14       28.25     20.59 o 
  -3  25   5        0.17       16.99     22.45 o 
  -2  25   5       21.68       25.18     22.59 o 
  -1  25   5        0.23        8.77     17.25 o 
   0  25   5       19.61       43.26     23.63 o 
   1  25   5        8.81        5.06     16.41 o 
   2  25   5        6.11        8.38     20.41 o 
   3  25   5       17.66       14.26     20.60 o 
   4  25   5        0.05        1.29     31.80 o 
  -4  26   5       10.88       17.01     27.05 o 
  -3  26   5       14.27       13.91     25.53 o 
  -2  26   5        0.46       17.84     24.51 o 
  -1  26   5        9.35       16.98     22.42 o 
   0  26   5        0.01       18.23     20.19 o 
   1  26   5       14.62       31.11     23.88 o 
   2  26   5       86.78       77.10     30.75 o 
   3  26   5        1.71        0.00     42.29 o 
  -3  27   5       28.00       31.78     26.02 o 
  -2  27   5       57.30       42.67     29.75 o 
  -1  27   5       11.63       21.84     23.66 o 
   0  27   5       34.33       50.19     30.42 o 
   1  27   5        6.17       12.20     21.84 o 
   2  27   5       76.36      106.93     61.24 o 
   3  27   5       23.27       19.69     53.47 o 
  -2  28   5       28.04       35.81     29.56 o 
  -1  28   5       17.74       26.59     27.56 o 
   0  28   5        2.73        1.83     22.74 o 
   1  28   5        0.41       13.01     19.09 o 
   2  28   5        1.61        5.83     48.36 o 
  -1  29   5       22.23       55.63     31.43 o 
   0  29   5        8.00       40.78     25.79 o 
  -7   0   6       42.88       72.67     34.02 o 
  -6   0   6      347.26      415.10     64.40 o 
  -5   0   6      221.71      206.28     28.90 o 
  -4   0   6      124.03      153.03     22.36 o 
  -3   0   6      224.38      208.03     21.14 o 
  -2   0   6     2697.55     2810.96    104.41 o 
  -1   0   6     1936.44     1852.69     89.92 o 
   0   0   6       59.68       60.63     11.39 o 
   1   0   6      180.73      218.90     19.75 o 
   2   0   6     2944.66     2984.54     80.80 o 
   3   0   6      170.59      207.43     31.88 o 
   4   0   6      161.85      158.26     31.44 o 
   5   0   6        2.21        8.75     17.50 o 
   6   0   6        5.12       25.76     23.09 o 
   7   0   6      385.12      335.14     78.74 o 
   8   0   6      167.90      219.21     73.40 o 
  -7   1   6        8.77       14.34     21.14 o 
  -6   1   6        3.26       19.02     18.47 o 
  -5   1   6      454.98      507.44     39.93 o 
  -4   1   6      684.05      731.73     25.60 o 
  -3   1   6        0.26        6.55      4.42 o 
  -2   1   6      434.86      472.03     15.50 o 
  -1   1   6        1.44        5.50      3.36 o 
   0   1   6       29.50       32.82      6.24 o 
   1   1   6        5.09        9.46      4.68 o 
   2   1   6        2.01        4.26      4.73 o 
   3   1   6        0.07        3.16      7.84 o 
   4   1   6       50.62       71.09     15.12 o 
   5   1   6       60.84       61.85     21.64 o 
   6   1   6      556.91      639.81     60.69 o 
   7   1   6       57.13       66.01     24.14 o 
   8   1   6        2.43       28.84     30.03 o 
  -8   2   6       47.59       44.41     23.76 o 
  -7   2   6      107.62      102.27     29.04 o 
  -6   2   6       21.27       27.85     10.67 o 
  -5   2   6      196.45      197.63     21.84 o 
  -4   2   6      270.36      300.14     17.37 o 
  -3   2   6      473.29      474.11     18.04 o 
  -2   2   6       20.44       15.65      4.69 o 
  -1   2   6     1552.51     1618.74     29.45 o 
   0   2   6      862.97      861.94     21.73 o 
   1   2   6       14.57       21.65      5.69 o 
   2   2   6       48.97       59.94      8.81 o 
   3   2   6      327.84      389.25     28.90 o 
   4   2   6      303.39      349.22     35.21 o 
   5   2   6        0.16        3.95      9.62 o 
   6   2   6      566.63      565.21     63.29 o 
   7   2   6      510.45      587.46     70.02 o 
   8   2   6       28.24       53.26     35.01 o 
  -8   3   6        5.09       23.82     29.16 o 
  -7   3   6       41.10       34.88     18.52 o 
  -6   3   6       24.14       39.42     14.48 o 
  -5   3   6       64.49       54.62     13.86 o 
  -4   3   6      230.29      246.82     21.37 o 
  -3   3   6       57.89       54.61      7.52 o 
  -2   3   6     2104.83     2265.35     36.36 o 
  -1   3   6     2228.69     2263.67     47.96 o 
   0   3   6     1039.10     1008.45     23.49 o 
   1   3   6     3531.06     3547.05     59.16 o 
   2   3   6       74.96       83.48     10.09 o 
   3   3   6      173.89      210.08     22.66 o 
   4   3   6        3.06        9.63      9.49 o 
   5   3   6        5.29       10.35     10.47 o 
   6   3   6     1004.92      978.33    102.56 o 
   7   3   6       14.79       31.85     20.48 o 
   8   3   6       69.76       61.63     27.12 o 
  -8   4   6       28.52       56.14     36.70 o 
  -7   4   6      191.27      203.22     37.62 o 
  -6   4   6      742.58      635.89     40.60 o 
  -5   4   6      185.72      197.38     26.85 o 
  -4   4   6       82.10       90.88     14.15 o 
  -3   4   6      248.60      273.07     13.30 o 
  -2   4   6        9.74       12.58      6.49 o 
  -1   4   6     1413.48     1467.56     46.31 o 
   0   4   6     3156.87     3168.41     41.65 o 
   1   4   6      762.03      716.21     21.58 o 
   2   4   6      399.98      423.49     17.74 o 
   3   4   6       18.97       21.01     11.53 o 
   4   4   6      117.50      119.13     22.56 o 
   5   4   6       13.59       22.04     12.92 o 
   6   4   6        4.16        9.82     15.47 o 
   7   4   6       15.40       59.84     23.99 o 
   8   4   6        1.66       23.14     23.70 o 
  -8   5   6        7.38       33.54     31.59 o 
  -7   5   6      120.37      126.61     25.31 o 
  -6   5   6        6.88       22.39     12.62 o 
  -5   5   6       13.75       17.61     11.93 o 
  -4   5   6       15.24       19.88      9.34 o 
  -3   5   6      445.04      429.62     21.54 o 
  -2   5   6       39.27       74.90     10.23 o 
  -1   5   6     2009.27     2009.75     40.17 o 
   0   5   6     2486.36     2568.08     52.71 o 
   1   5   6      237.02      291.99     14.99 o 
   2   5   6      171.81      154.19     14.17 o 
   3   5   6        9.55        3.87      9.56 o 
   4   5   6        4.91       13.18      9.55 o 
   5   5   6        6.50        1.79      9.58 o 
   6   5   6        0.38        5.60     14.94 o 
   7   5   6       23.44       44.00     23.11 o 
   8   5   6       45.90       29.63     23.81 o 
  -8   6   6      108.83      105.23     48.36 o 
  -7   6   6       18.18       32.33     14.91 o 
  -6   6   6        0.01        9.10     11.11 o 
  -5   6   6      133.64      129.97     22.16 o 
  -4   6   6        2.65       11.85      9.80 o 
  -3   6   6      149.93      169.53     14.60 o 
  -2   6   6      190.10      208.37     14.87 o 
  -1   6   6      341.65      353.99     17.28 o 
   0   6   6       13.25       10.31      4.87 o 
   1   6   6     3248.92     3266.76     51.18 o 
   2   6   6       37.97       44.47      8.72 o 
   3   6   6      457.84      488.49     34.70 o 
   4   6   6        2.47        5.81      8.70 o 
   5   6   6        1.38        8.69     11.27 o 
   6   6   6        4.93        9.69     12.46 o 
   7   6   6      111.49      136.70     37.63 o 
   8   6   6        9.89       14.66     25.52 o 
  -8   7   6       14.83       49.82     36.94 o 
  -7   7   6        0.74        9.46     13.67 o 
  -6   7   6        3.11       29.37     14.15 o 
  -5   7   6       17.12       23.82     12.81 o 
  -4   7   6      108.91      117.14     21.17 o 
  -3   7   6       87.25       85.69     17.26 o 
  -2   7   6       13.77       21.23     10.15 o 
  -1   7   6      534.08      520.30     19.21 o 
   0   7   6      313.75      418.08     20.36 o 
   1   7   6     1541.22     1636.99     36.77 o 
   2   7   6       26.52       27.84      6.90 o 
   3   7   6        8.73       11.73     10.99 o 
   4   7   6        1.64        8.52      9.01 o 
   5   7   6        9.41       12.38     11.45 o 
   6   7   6       62.43       71.77     21.39 o 
   7   7   6       45.68       67.53     27.32 o 
   8   7   6       12.35       37.88     24.33 o 
  -8   8   6       33.69       31.51     21.66 o 
  -7   8   6        9.07       20.66     17.17 o 
  -6   8   6      333.89      327.59     37.26 o 
  -5   8   6       19.11       20.46     11.19 o 
  -4   8   6      114.47      147.26     23.86 o 
  -3   8   6       79.76       83.68     17.45 o 
  -2   8   6      504.37      449.95     29.65 o 
  -1   8   6       42.88       69.74     15.66 o 
   0   8   6       69.45       59.45     14.36 o 
   1   8   6       33.94       44.86      8.60 o 
   2   8   6       36.30       87.34     17.33 o 
   3   8   6       69.13       70.05     21.85 o 
   4   8   6       49.19       38.44     13.95 o 
   5   8   6       51.26       45.80     16.99 o 
   6   8   6       19.34       18.71     15.27 o 
   7   8   6       30.95       25.97     18.87 o 
   8   8   6        0.25        8.28     21.98 o 
  -8   9   6        1.43       14.18     21.68 o 
  -7   9   6        1.43       19.15     17.61 o 
  -6   9   6      103.89      113.72     23.82 o 
  -5   9   6      106.52      108.51     21.31 o 
  -4   9   6      435.87      440.33     37.09 o 
  -3   9   6      180.52      215.02     26.63 o 
  -2   9   6      587.09      602.28     34.78 o 
  -1   9   6      914.31      969.59     43.43 o 
   0   9   6      140.40      203.29     17.25 o 
   1   9   6        1.79        7.81      7.34 o 
   2   9   6      256.14      307.56     29.95 o 
   3   9   6       24.14       47.61     15.25 o 
   4   9   6       61.97       77.72     18.79 o 
   5   9   6       48.21       69.81     18.76 o 
   6   9   6       12.98       17.08     14.22 o 
   7   9   6       16.41       27.51     21.31 o 
  -8  10   6       13.00       24.05     24.32 o 
  -7  10   6       28.92       29.12     19.55 o 
  -6  10   6      193.90      234.16     32.50 o 
  -5  10   6       17.72       22.31     12.87 o 
  -4  10   6      287.46      312.80     33.48 o 
  -3  10   6      602.48      582.32     36.52 o 
  -2  10   6     1315.58     1291.85     56.51 o 
  -1  10   6      626.35      666.86     36.78 o 
   0  10   6        7.97       21.79      8.32 o 
   1  10   6       38.79       58.35     12.91 o 
   2  10   6      307.47      351.10     32.18 o 
   3  10   6       41.71       39.06     14.89 o 
   4  10   6      113.18      159.19     26.65 o 
   5  10   6        3.72       11.53     16.40 o 
   6  10   6       58.30       73.41     21.31 o 
   7  10   6       50.80       26.36     22.71 o 
  -8  11   6        1.80        0.00     20.34 o 
  -7  11   6        8.75       22.09     18.19 o 
  -6  11   6       91.79      119.00     24.70 o 
  -5  11   6      416.80      414.30     39.44 o 
  -4  11   6        2.56       13.81     10.31 o 
  -3  11   6       19.49       20.07     12.06 o 
  -2  11   6      107.03      107.36     20.73 o 
  -1  11   6      989.40      967.84     45.40 o 
   0  11   6      385.01      404.87     24.84 o 
   1  11   6      221.46      203.89     24.23 o 
   2  11   6        9.43       19.43     11.43 o 
   3  11   6        0.92        9.40     10.94 o 
   4  11   6       36.82       61.83     18.10 o 
   5  11   6        6.25        6.41     12.68 o 
   6  11   6        0.79       16.80     13.68 o 
   7  11   6       77.74       68.22     22.86 o 
  -8  12   6        3.94        1.10     19.85 o 
  -7  12   6       26.51       34.68     19.79 o 
  -6  12   6        8.29        5.41     14.75 o 
  -5  12   6       32.90       28.04     13.92 o 
  -4  12   6       55.46       64.80     17.16 o 
  -3  12   6       43.70       45.78     15.42 o 
  -2  12   6      145.67      134.56     23.51 o 
  -1  12   6      174.50      194.00     26.53 o 
   0  12   6        6.79        5.65      7.31 o 
   1  12   6       10.86        8.91      9.20 o 
   2  12   6       21.07       37.66     13.84 o 
   3  12   6       42.44       51.11     16.65 o 
   4  12   6        2.89        3.43     10.45 o 
   5  12   6        3.33       12.50     12.23 o 
   6  12   6        4.50       13.14     19.15 o 
   7  12   6       24.68       52.57     21.80 o 
  -8  13   6        0.98       11.30     19.30 o 
  -7  13   6        3.25       16.00     20.73 o 
  -6  13   6       65.84       91.23     28.03 o 
  -5  13   6      365.49      353.04     38.82 o 
  -4  13   6       15.60       21.17     12.27 o 
  -3  13   6       53.80       66.37     17.05 o 
  -2  13   6       68.14       69.50     17.93 o 
  -1  13   6       12.86       17.96     11.55 o 
   0  13   6        3.43        9.49      8.16 o 
   1  13   6       11.41        6.37      9.44 o 
   2  13   6       69.83       80.77     18.60 o 
   3  13   6       48.11       41.12     17.25 o 
   4  13   6        2.99        0.00     10.16 o 
   5  13   6       14.09       26.56     16.00 o 
   6  13   6       18.00       33.44     19.14 o 
   7  13   6       34.69       56.31     21.90 o 
  -7  14   6       24.20       12.60     21.56 o 
  -6  14   6       30.22       38.61     21.60 o 
  -5  14   6      154.44      145.85     27.01 o 
  -4  14   6        0.62       17.62     11.64 o 
  -3  14   6        0.27       13.26     10.27 o 
  -2  14   6        0.34        7.21     10.47 o 
  -1  14   6        6.16       18.23     11.22 o 
   0  14   6      316.59      311.57     33.28 o 
   1  14   6        1.42       10.09     10.56 o 
   2  14   6      219.27      213.30     29.19 o 
   3  14   6        0.07        3.70      9.92 o 
   4  14   6       94.79       99.21     24.19 o 
   5  14   6       12.59       25.31     14.75 o 
   6  14   6        3.61       24.53     17.28 o 
   7  14   6       15.59       39.67     21.08 o 
  -7  15   6       16.70       15.98     21.12 o 
  -6  15   6        0.52       19.70     17.45 o 
  -5  15   6      214.90      206.85     32.36 o 
  -4  15   6        0.02        6.16     10.80 o 
  -3  15   6        3.22        8.14     10.28 o 
  -2  15   6       38.73       70.61     17.47 o 
  -1  15   6        2.79        0.00      9.31 o 
   0  15   6      586.55      516.36     51.26 o 
   1  15   6        0.74        6.22     10.27 o 
   2  15   6       63.84       86.19     20.57 o 
   3  15   6       58.50       62.18     18.46 o 
   4  15   6       11.32        2.43     15.07 o 
   5  15   6        4.29       15.20     14.02 o 
   6  15   6        0.31        9.12     17.65 o 
   7  15   6       15.71       29.63     27.06 o 
  -7  16   6        1.60       33.19     23.66 o 
  -6  16   6        0.86        6.52     15.74 o 
  -5  16   6       57.24       68.56     26.55 o 
  -4  16   6        0.02        2.93     10.94 o 
  -3  16   6       67.37       63.12     17.63 o 
  -2  16   6      595.43      550.17     42.62 o 
  -1  16   6      110.11      119.57     23.94 o 
   0  16   6       81.43       73.60     22.39 o 
   1  16   6      155.63      151.98     24.70 o 
   2  16   6      100.27      114.01     23.98 o 
   3  16   6       37.17       80.73     20.45 o 
   4  16   6       22.48       45.20     17.12 o 
   5  16   6       97.42       98.01     25.05 o 
   6  16   6        1.40       23.51     19.82 o 
  -7  17   6       41.25       58.07     30.86 o 
  -6  17   6        0.36       28.17     21.23 o 
  -5  17   6        0.06        2.65     15.36 o 
  -4  17   6       52.06       33.80     16.86 o 
  -3  17   6       45.76       47.69     16.93 o 
  -2  17   6      220.05      212.65     31.47 o 
  -1  17   6      327.19      300.04     35.67 o 
   0  17   6      923.24      851.86     60.34 o 
   1  17   6        0.32       13.64     15.38 o 
   2  17   6      699.61      663.85     43.86 o 
   3  17   6      183.75      189.60     30.44 o 
   4  17   6       23.07       23.10     14.40 o 
   5  17   6       48.17       72.82     21.51 o 
   6  17   6       47.90       51.88     24.94 o 
  -7  18   6       32.24       78.81     32.93 o 
  -6  18   6        0.15        7.50     22.21 o 
  -5  18   6        0.34        8.41     16.58 o 
  -4  18   6        1.39        7.97     13.13 o 
  -3  18   6       47.65       54.68     17.72 o 
  -2  18   6       16.37        5.30     10.76 o 
  -1  18   6      124.49      114.21     43.02 o 
   0  18   6      146.04      108.43     29.04 o 
   1  18   6      163.06      150.65     34.02 o 
   2  18   6      865.54      837.52     49.30 o 
   3  18   6        2.57       24.97     14.72 o 
   4  18   6      249.05      280.02     38.93 o 
   5  18   6      108.65      160.67     30.62 o 
   6  18   6       29.17       46.57     24.54 o 
  -6  19   6        6.47       19.78     21.97 o 
  -5  19   6      119.15       96.73     30.60 o 
  -4  19   6        0.09        0.00     12.40 o 
  -3  19   6      121.43      118.34     24.64 o 
  -2  19   6      379.15      333.35     38.99 o 
  -1  19   6     1370.71     1093.16    101.10 o 
   0  19   6      574.94      518.66     57.02 o 
   1  19   6      451.40      414.09     52.74 o 
   2  19   6      312.49      299.57     37.16 o 
   3  19   6       17.22       15.54     14.26 o 
   4  19   6       33.64       44.13     17.56 o 
   5  19   6       18.69       13.30     18.11 o 
   6  19   6        0.00       20.13     22.11 o 
  -6  20   6       60.13       37.68     22.29 o 
  -5  20   6       57.28       49.40     25.20 o 
  -4  20   6       66.49       62.65     29.65 o 
  -3  20   6        0.04        8.05     15.12 o 
  -2  20   6       15.39       20.46     16.58 o 
  -1  20   6       45.24       53.32     22.42 o 
   0  20   6       42.28       36.58     19.93 o 
   1  20   6      260.31      276.24     46.43 o 
   2  20   6        3.22       15.17     17.49 o 
   3  20   6        6.61       14.36     14.58 o 
   4  20   6       11.23       33.37     17.38 o 
   5  20   6        0.28       25.12     20.12 o 
  -6  21   6       15.57       18.56     21.30 o 
  -5  21   6        7.93       12.40     18.44 o 
  -4  21   6        0.00       15.43     19.09 o 
  -3  21   6       29.35       31.75     16.83 o 
  -2  21   6      108.46       76.72     27.36 o 
  -1  21   6       36.19       49.81     22.57 o 
   0  21   6      106.18      108.95     30.59 o 
   1  21   6       96.05       84.59     27.09 o 
   2  21   6       24.63       34.24     21.42 o 
   3  21   6        0.71       19.27     14.55 o 
   4  21   6        9.65       35.15     19.55 o 
   5  21   6       22.34       11.19     20.84 o 
  -5  22   6       16.04       13.84     20.04 o 
  -4  22   6        3.16        7.90     17.18 o 
  -3  22   6        0.51        8.97     17.10 o 
  -2  22   6      762.11      655.68     69.35 o 
  -1  22   6      396.80      442.95     58.51 o 
   0  22   6       23.94       23.79     18.92 o 
   1  22   6        2.51        8.07     17.96 o 
   2  22   6        7.02       24.64     19.39 o 
   3  22   6       92.76      113.75     34.28 o 
   4  22   6        1.50       15.20     19.54 o 
   5  22   6       59.06       77.11     29.25 o 
  -5  23   6        0.15        1.00     16.85 o 
  -4  23   6        0.29       20.84     19.38 o 
  -3  23   6       46.90       51.48     23.51 o 
  -2  23   6        7.37        3.40     19.76 o 
  -1  23   6       33.53       47.86     22.71 o 
   0  23   6        4.88       37.94     20.32 o 
   1  23   6        6.03        7.65     17.77 o 
   2  23   6       15.52       18.71     20.06 o 
   3  23   6       64.54       59.09     28.86 o 
   4  23   6        8.84       19.55     21.50 o 
  -5  24   6        0.24        0.00     17.86 o 
  -4  24   6       10.80       42.71     22.36 o 
  -3  24   6        4.08       26.25     18.87 o 
  -2  24   6      205.74      177.47     40.64 o 
  -1  24   6      206.83      203.66     41.31 o 
   0  24   6        9.51       25.32     20.41 o 
   1  24   6        0.22        0.00     18.33 o 
   2  24   6        1.84       10.59     19.39 o 
   3  24   6      154.12      167.87     44.66 o 
   4  24   6       16.28       28.10     26.84 o 
  -4  25   6        2.16       19.68     18.98 o 
  -3  25   6        0.40        7.98     17.22 o 
  -2  25   6        0.18       16.33     22.56 o 
  -1  25   6       43.61       52.54     26.72 o 
   0  25   6        6.86        3.70     20.50 o 
   1  25   6        5.87       37.47     24.34 o 
   2  25   6       86.55       59.24     31.22 o 
   3  25   6       51.82       87.33     35.90 o 
  -3  26   6       21.53       22.98     26.79 o 
  -2  26   6       45.70       79.04     31.47 o 
  -1  26   6        6.17       17.21     22.04 o 
   0  26   6       95.95       88.46     34.27 o 
   1  26   6       32.09       62.43     29.59 o 
   2  26   6       11.58        0.60     25.13 o 
   3  26   6       15.02       68.04     28.66 o 
  -3  27   6       17.57       32.39     26.32 o 
  -2  27   6       42.52       32.82     26.77 o 
  -1  27   6       71.69       75.41     33.97 o 
   0  27   6        0.87        4.06     23.41 o 
   1  27   6        0.50       18.03     27.15 o 
   2  27   6        7.77       27.34     25.79 o 
  -2  28   6       46.31       42.97     31.39 o 
  -1  28   6        7.73        5.23     26.25 o 
   0  28   6        1.62        4.66     24.94 o 
   1  28   6        7.46       10.37     24.11 o 
  -8   1   7        0.86       29.16     34.51 o 
  -7   1   7       76.57       72.52     26.98 o 
  -6   1   7      317.38      304.79     44.72 o 
  -5   1   7     1128.19     1043.24     48.53 o 
  -4   1   7      190.21      255.77     21.39 o 
  -3   1   7        3.35       12.95      5.08 o 
  -2   1   7     1405.12     1380.15     32.19 o 
  -1   1   7     1102.12     1124.37     25.49 o 
   0   1   7      618.17      597.74     19.93 o 
   1   1   7      157.74      167.23     13.78 o 
   2   1   7      104.92      108.78     12.46 o 
   3   1   7      810.40      772.39     36.25 o 
   4   1   7        0.89        2.97      7.21 o 
   5   1   7       69.20       61.08     17.99 o 
   6   1   7       30.43       45.42     18.26 o 
   7   1   7      151.69      160.53     37.46 o 
   8   1   7        1.55       30.45     25.86 o 
  -8   2   7       23.57       35.97     32.81 o 
  -7   2   7       48.18       56.89     24.01 o 
  -6   2   7      141.37      139.86     30.67 o 
  -5   2   7        6.08       15.09      8.80 o 
  -4   2   7      752.37      728.61     31.15 o 
  -3   2   7      457.35      430.95     22.26 o 
  -2   2   7     1473.40     1476.49     41.75 o 
  -1   2   7     1423.57     1513.87     29.15 o 
   0   2   7       96.90       92.68     10.39 o 
   1   2   7      315.11      329.74     16.54 o 
   2   2   7       33.83       45.97      8.50 o 
   3   2   7      593.11      587.46     31.97 o 
   4   2   7      239.96      223.05     30.46 o 
   5   2   7        2.87       13.37     11.58 o 
   6   2   7       20.61       15.86     15.12 o 
   7   2   7       65.85       75.76     25.43 o 
   8   2   7       44.51       74.01     28.87 o 
  -8   3   7       23.80       23.96     25.84 o 
  -7   3   7      103.13       89.41     27.98 o 
  -6   3   7       19.50       27.61     16.24 o 
  -5   3   7      100.38      131.50     22.25 o 
  -4   3   7       38.12       62.53     12.93 o 
  -3   3   7       84.22       98.38     13.82 o 
  -2   3   7      341.77      362.01     13.52 o 
  -1   3   7       19.74       21.81      5.21 o 
   0   3   7       19.80       22.15      6.13 o 
   1   3   7       92.53      112.76     11.99 o 
   2   3   7      592.68      576.91     22.91 o 
   3   3   7     1010.12      913.92     39.47 o 
   4   3   7      138.74      142.25     24.09 o 
   5   3   7      142.02      163.70     28.23 o 
   6   3   7      248.35      232.01     43.21 o 
   7   3   7        3.71       18.05     18.75 o 
   8   3   7        4.12        0.00     14.94 o 
  -8   4   7        0.10        0.00     26.73 o 
  -7   4   7       52.36       48.87     22.57 o 
  -6   4   7       29.61       42.05     19.32 o 
  -5   4   7       27.34       46.56     15.30 o 
  -4   4   7       36.72       49.80     14.90 o 
  -3   4   7        3.41        5.82      6.99 o 
  -2   4   7      626.47      690.60     26.24 o 
  -1   4   7     1106.69     1138.78     25.70 o 
   0   4   7     8051.05     8205.90     73.52 o 
   1   4   7       72.09       78.03     10.31 o 
   2   4   7      146.62      168.29     14.42 o 
   3   4   7      576.58      563.27     36.67 o 
   4   4   7        3.98        3.70      8.97 o 
   5   4   7       33.44       22.81     12.39 o 
   6   4   7      234.52      230.86     43.13 o 
   7   4   7       50.38       69.22     25.98 o 
  -8   5   7       10.64       29.16     35.00 o 
  -7   5   7      116.82      101.33     29.58 o 
  -6   5   7      112.94      111.05     22.22 o 
  -5   5   7      373.03      414.64     36.67 o 
  -4   5   7        3.28        9.48      9.44 o 
  -3   5   7        7.72       17.60     10.60 o 
  -2   5   7      519.17      529.07     22.59 o 
  -1   5   7       96.21      104.73      7.80 o 
   0   5   7      629.11      628.45     20.21 o 
   1   5   7       81.41       86.64     10.55 o 
   2   5   7       38.99       50.47      8.81 o 
   3   5   7     1059.23      998.64     48.11 o 
   4   5   7       28.44       35.65     13.79 o 
   5   5   7       15.17       41.47     15.01 o 
   6   5   7        6.37       37.16     16.03 o 
   7   5   7        0.01       21.60     19.21 o 
  -8   6   7      100.26      135.37     53.47 o 
  -7   6   7      187.16      184.90     39.06 o 
  -6   6   7        0.49       19.58     11.46 o 
  -5   6   7       13.66       18.77     11.10 o 
  -4   6   7       23.97       19.72     12.19 o 
  -3   6   7      194.16      192.36     24.62 o 
  -2   6   7        8.60        9.63      9.25 o 
  -1   6   7       59.33       59.86     10.28 o 
   0   6   7      866.26      845.45     23.30 o 
   1   6   7        7.10        6.47      5.46 o 
   2   6   7        0.00        9.33      5.18 o 
   3   6   7      316.34      303.58     32.92 o 
   4   6   7        5.67        8.25      9.79 o 
   5   6   7        0.11        4.65      9.75 o 
   6   6   7        1.59       14.83     14.61 o 
   7   6   7       63.26       39.82     25.92 o 
  -8   7   7       11.36       59.30     42.77 o 
  -7   7   7        8.08       10.70     16.58 o 
  -6   7   7      243.55      233.19     31.64 o 
  -5   7   7      211.71      193.73     28.83 o 
  -4   7   7      120.06      137.47     27.19 o 
  -3   7   7        5.93       18.13     10.94 o 
  -2   7   7        4.33       20.10     10.47 o 
  -1   7   7      186.76      218.16     16.20 o 
   0   7   7       52.80       46.89      7.78 o 
   1   7   7        1.19       12.48      5.88 o 
   2   7   7       63.99       94.47     19.19 o 
   3   7   7      238.99      211.19     28.13 o 
   4   7   7       88.03       81.85     19.33 o 
   5   7   7        5.80       12.63     11.42 o 
   6   7   7       19.03       12.98     14.54 o 
   7   7   7       28.61       16.28     18.51 o 
  -8   8   7        1.24        8.75     33.78 o 
  -7   8   7       15.54       36.87     15.06 o 
  -6   8   7        7.92       17.28     12.25 o 
  -5   8   7       21.62       19.04     12.05 o 
  -4   8   7      175.16      211.48     28.51 o 
  -3   8   7        5.76       17.03     10.83 o 
  -2   8   7      255.68      235.34     26.86 o 
  -1   8   7      210.17      231.07     25.95 o 
   0   8   7       51.33       83.94     13.02 o 
   1   8   7      107.79       98.79     12.78 o 
   2   8   7      182.67      201.62     26.22 o 
   3   8   7       33.65       56.45     16.27 o 
   4   8   7       52.31       55.90     16.88 o 
   5   8   7       30.14       25.66     14.21 o 
   6   8   7        3.29        2.26     12.43 o 
   7   8   7       51.55       65.39     28.72 o 
  -8   9   7        3.33       10.21     40.59 o 
  -7   9   7       14.44        0.92     15.25 o 
  -6   9   7        0.53        5.08     11.23 o 
  -5   9   7        4.22        8.65     10.67 o 
  -4   9   7       87.45       68.22     17.41 o 
  -3   9   7      340.38      343.85     33.25 o 
  -2   9   7       39.20       56.45     16.13 o 
  -1   9   7       20.20       17.83     10.95 o 
   0   9   7       38.39       44.79      9.83 o 
   1   9   7      190.81      207.04     17.67 o 
   2   9   7       31.10       25.36     14.53 o 
   3   9   7       36.16       55.28     16.09 o 
   4   9   7        1.32        7.37     10.40 o 
   5   9   7       35.87       21.73     13.49 o 
   6   9   7       53.53       52.94     20.44 o 
   7   9   7       28.04       49.68     28.35 o 
  -8  10   7        1.49        0.00     40.83 o 
  -7  10   7        7.38       33.03     21.10 o 
  -6  10   7       24.69       35.20     14.81 o 
  -5  10   7      258.21      245.60     32.07 o 
  -4  10   7      240.72      219.24     29.74 o 
  -3  10   7        2.64       11.39      9.80 o 
  -2  10   7        5.02       10.25      9.89 o 
  -1  10   7      294.96      289.08     30.79 o 
   0  10   7        4.84       16.92     10.99 o 
   1  10   7       25.41       43.46     10.63 o 
   2  10   7        7.36       29.38     12.47 o 
   3  10   7      231.79      242.63     40.11 o 
   4  10   7      148.29      153.17     27.17 o 
   5  10   7        1.17        0.00     11.90 o 
   6  10   7        2.95       26.42     15.46 o 
   7  10   7       17.20       32.78     19.66 o 
  -8  11   7        0.91        0.00     39.37 o 
  -7  11   7       46.71       47.71     23.87 o 
  -6  11   7      157.30      199.92     31.82 o 
  -5  11   7        3.70       13.38     11.63 o 
  -4  11   7      139.36      147.09     24.77 o 
  -3  11   7       10.51       22.46     11.77 o 
  -2  11   7       62.23       76.32     18.86 o 
  -1  11   7       38.26       47.43     14.98 o 
   0  11   7      134.52      141.81     24.01 o 
   1  11   7       70.94       83.93     15.47 o 
   2  11   7        3.22        8.16      9.75 o 
   3  11   7       58.16       56.20     18.04 o 
   4  11   7       11.28       26.87     17.51 o 
   5  11   7       23.30       43.37     16.99 o 
   6  11   7        5.35        6.93     14.48 o 
   7  11   7       19.16       25.31     19.57 o 
  -8  12   7        0.11        5.67     20.65 o 
  -7  12   7        8.38       65.12     25.35 o 
  -6  12   7       28.85       49.18     17.96 o 
  -5  12   7        0.41        1.19     10.06 o 
  -4  12   7      617.32      548.78     42.15 o 
  -3  12   7       49.73       56.01     16.27 o 
  -2  12   7      103.26       82.37     19.15 o 
  -1  12   7        8.19       16.87     11.70 o 
   0  12   7       61.12       73.54     18.06 o 
   1  12   7      102.33       73.57     17.50 o 
   2  12   7       18.91       23.11     12.76 o 
   3  12   7      220.94      226.21     31.88 o 
   4  12   7       59.46       52.72     17.05 o 
   5  12   7       16.91       28.00     15.69 o 
   6  12   7       10.18       18.16     14.77 o 
   7  12   7       56.09      103.01     28.18 o 
  -7  13   7       14.05       24.03     24.36 o 
  -6  13   7        0.04        4.45     14.46 o 
  -5  13   7       63.68      103.32     23.19 o 
  -4  13   7      259.91      287.15     35.37 o 
  -3  13   7      283.75      250.82     31.55 o 
  -2  13   7      297.84      297.45     33.72 o 
  -1  13   7      308.16      262.19     31.55 o 
   0  13   7       42.45       31.60     14.27 o 
   1  13   7        5.37        8.72     11.01 o 
   2  13   7       32.18       30.68     13.71 o 
   3  13   7      231.30      242.70     32.38 o 
   4  13   7        4.04       34.35     29.52 o 
   5  13   7        0.00        2.56     19.81 o 
   6  13   7        0.49       20.94     15.45 o 
   7  13   7       17.46       19.38     19.54 o 
  -7  14   7        1.95       31.66     23.20 o 
  -6  14   7       40.93       56.28     22.77 o 
  -5  14   7      152.82      126.54     25.67 o 
  -4  14   7        5.94       17.49     12.93 o 
  -3  14   7      327.08      271.07     34.21 o 
  -2  14   7       22.68       36.86     13.46 o 
  -1  14   7       48.29       50.76     16.02 o 
   0  14   7      134.12      119.86     23.95 o 
   1  14   7       16.14       16.77     15.25 o 
   2  14   7       10.92       23.01     13.88 o 
   3  14   7       67.91       62.54     18.00 o 
   4  14   7       24.23       38.42     16.08 o 
   5  14   7      120.68      137.72     28.82 o 
   6  14   7        2.72       13.58     18.79 o 
  -7  15   7       39.39       26.35     24.77 o 
  -6  15   7       10.03       46.75     24.92 o 
  -5  15   7        0.01        6.53     12.97 o 
  -4  15   7       27.64       35.84     14.94 o 
  -3  15   7      326.00      314.85     37.20 o 
  -2  15   7       68.74       58.06     17.38 o 
  -1  15   7      479.38      424.53     40.15 o 
   0  15   7       16.50       21.08     11.85 o 
   1  15   7        5.85        3.68     13.19 o 
   2  15   7      177.36      189.38     29.34 o 
   3  15   7       22.47       22.86     14.24 o 
   4  15   7       97.90      109.95     25.21 o 
   5  15   7       78.26      102.19     25.58 o 
   6  15   7       25.20       21.42     25.60 o 
  -7  16   7        0.02       11.23     31.11 o 
  -6  16   7        1.50       23.37     20.34 o 
  -5  16   7       21.27       23.85     15.63 o 
  -4  16   7        0.55        0.00     10.59 o 
  -3  16   7       11.67       14.80     12.85 o 
  -2  16   7      171.43      158.27     27.76 o 
  -1  16   7      255.63      237.49     32.59 o 
   0  16   7        7.21        4.77     12.98 o 
   1  16   7      336.31      367.99     49.21 o 
   2  16   7        0.74       18.42     14.79 o 
   3  16   7        3.55       12.79     12.30 o 
   4  16   7        4.85        6.59     13.47 o 
   5  16   7        0.43       29.80     17.58 o 
   6  16   7       38.76       40.50     25.62 o 
  -7  17   7       10.36        0.00     18.86 o 
  -6  17   7        7.28        0.36     17.81 o 
  -5  17   7        0.10        1.77     14.07 o 
  -4  17   7        1.53        6.25     11.55 o 
  -3  17   7       99.55      103.81     23.77 o 
  -2  17   7      432.31      426.08     43.15 o 
  -1  17   7      910.26      819.09     51.14 o 
   0  17   7      275.20      284.70     44.37 o 
   1  17   7      316.93      345.49     48.81 o 
   2  17   7       23.37       10.72     17.43 o 
   3  17   7       81.01       90.05     22.85 o 
   4  17   7       19.66        7.76     14.02 o 
   5  17   7        1.81       41.41     18.77 o 
   6  17   7        6.71       27.14     23.75 o 
  -6  18   7        6.16       29.61     23.54 o 
  -5  18   7        0.84        7.63     19.68 o 
  -4  18   7       29.28       14.99     13.91 o 
  -3  18   7       17.22        6.22     13.38 o 
  -2  18   7      116.63      116.74     24.39 o 
  -1  18   7        0.58        3.23     11.26 o 
   0  18   7        2.79        8.78     13.18 o 
   1  18   7      178.78      217.50     41.88 o 
   2  18   7       22.02       40.32     18.72 o 
   3  18   7        9.13       29.05     15.45 o 
   4  18   7        8.64       27.06     16.84 o 
   5  18   7        0.32       14.67     17.15 o 
   6  18   7        5.36       30.65     25.10 o 
  -6  19   7        0.00       14.04     21.09 o 
  -5  19   7       51.69       76.02     29.18 o 
  -4  19   7        0.12        9.79     13.13 o 
  -3  19   7       24.93       42.41     17.41 o 
  -2  19   7      110.29      113.30     25.81 o 
  -1  19   7      139.69      136.28     33.18 o 
   0  19   7       46.95       58.07     24.11 o 
   1  19   7      121.20       94.82     43.99 o 
   2  19   7       87.87       75.69     27.71 o 
   3  19   7        5.17       16.37     17.06 o 
   4  19   7       14.51       33.61     18.69 o 
   5  19   7        0.09       23.26     19.28 o 
  -6  20   7       17.36       24.35     22.00 o 
  -5  20   7       26.74       27.68     22.42 o 
  -4  20   7       24.06       51.84     20.65 o 
  -3  20   7       33.29       32.40     15.41 o 
  -2  20   7      286.33      273.23     38.10 o 
  -1  20   7      229.47      210.58     41.58 o 
   0  20   7       33.03       26.17     19.78 o 
   1  20   7      378.44      372.83     53.35 o 
   2  20   7       40.75       37.67     22.18 o 
   3  20   7       78.52      101.98     32.21 o 
   4  20   7       28.24       52.19     22.05 o 
   5  20   7       15.64       38.57     23.85 o 
  -5  21   7       30.83       23.07     19.80 o 
  -4  21   7       26.45       62.30     22.61 o 
  -3  21   7       45.63       34.31     16.37 o 
  -2  21   7      340.04      277.95     47.85 o 
  -1  21   7       74.41       80.59     27.24 o 
   0  21   7        8.91       19.98     18.39 o 
   1  21   7       51.49       43.05     20.79 o 
   2  21   7        0.00        0.50     17.75 o 
   3  21   7        3.50       24.32     23.30 o 
   4  21   7        4.75       36.95     26.12 o 
   5  21   7       68.32       94.76     32.36 o 
  -5  22   7       21.12       37.69     21.83 o 
  -4  22   7       44.95       57.97     26.28 o 
  -3  22   7       12.70       22.56     15.12 o 
  -2  22   7       51.26       64.89     24.98 o 
  -1  22   7        3.96       19.31     18.63 o 
   0  22   7       34.62       42.32     22.61 o 
   1  22   7        5.74       14.83     19.76 o 
   2  22   7       16.04       30.36     22.53 o 
   3  22   7        6.31       29.31     23.35 o 
   4  22   7        8.98       34.49     33.54 o 
  -5  23   7       37.34       41.74     19.91 o 
  -4  23   7       43.12       34.55     23.42 o 
  -3  23   7       22.51       26.64     21.76 o 
  -2  23   7       11.72        5.98     15.45 o 
  -1  23   7       64.87       76.28     26.71 o 
   0  23   7        0.45        0.00     18.59 o 
   1  23   7       38.06       74.39     26.80 o 
   2  23   7        3.04       19.11     23.04 o 
   3  23   7       20.69       29.10     28.54 o 
   4  23   7       51.09       65.51     31.48 o 
  -4  24   7        0.47       10.98     17.47 o 
  -3  24   7       23.24       20.54     20.14 o 
  -2  24   7       32.36       34.78     21.42 o 
  -1  24   7        2.15        9.98     19.73 o 
   0  24   7        1.25       12.48     18.78 o 
   1  24   7       12.35       15.05     22.02 o 
   2  24   7       52.15       52.53     28.10 o 
   3  24   7       17.33       24.63     29.13 o 
  -4  25   7        0.27        9.96     18.35 o 
  -3  25   7        4.11        6.49     19.56 o 
  -2  25   7        0.09        1.82     20.79 o 
  -1  25   7       47.49       47.01     26.90 o 
   0  25   7        0.19        0.00     20.66 o 
   1  25   7        4.67        9.27     23.87 o 
   2  25   7        0.06        9.82     22.01 o 
   3  25   7       36.07       62.29     33.20 o 
  -3  26   7        3.63        0.00     17.57 o 
  -2  26   7        2.01        7.55     17.50 o 
  -1  26   7        4.09        0.00     24.10 o 
   0  26   7        4.45       25.57     26.37 o 
   1  26   7       12.91        3.81     25.50 o 
   2  26   7       26.90       24.96     27.39 o 
  -2  27   7       21.22       42.06     27.48 o 
  -1  27   7      122.86      107.33     38.17 o 
   0  27   7       14.85       32.08     27.98 o 
   1  27   7        0.93       20.41     24.98 o 
  -8   0   8       24.98       31.59     39.37 o 
  -7   0   8       65.16       50.79     35.48 o 
  -6   0   8       17.23       14.10     22.84 o 
  -5   0   8      625.33      606.06     64.40 o 
  -4   0   8     1217.73     1202.40    131.60 o 
  -3   0   8      568.01      576.12     40.40 o 
  -2   0   8      497.66      528.54     26.52 o 
  -1   0   8      403.70      402.18     24.58 o 
   0   0   8      287.19      342.58     25.07 o 
   1   0   8        0.29        5.05      7.22 o 
   2   0   8      551.35      579.23     32.82 o 
   3   0   8        1.51       12.58     13.89 o 
   4   0   8       46.53       34.96     17.38 o 
   5   0   8       56.96       60.51     30.87 o 
   6   0   8       22.24       47.15     29.41 o 
   7   0   8      126.19      128.81     51.04 o 
  -8   1   8        0.85        0.00     21.48 o 
  -7   1   8       13.12        3.65     23.09 o 
  -6   1   8       78.88      108.51     31.11 o 
  -5   1   8      262.82      266.01     50.92 o 
  -4   1   8        0.03       14.90      9.50 o 
  -3   1   8       42.24       45.74      9.31 o 
  -2   1   8      209.32      239.93     13.45 o 
  -1   1   8     1264.94     1320.37     30.67 o 
   0   1   8      594.84      633.46     21.92 o 
   1   1   8       24.05       35.89      7.97 o 
   2   1   8      700.42      668.66     24.99 o 
   3   1   8      324.08      304.48     28.87 o 
   4   1   8     1032.92      939.13     44.31 o 
   5   1   8      200.88      197.74     31.13 o 
   6   1   8       59.16       46.48     20.37 o 
   7   1   8        1.42        9.94     16.26 o 
  -8   2   8        1.63       29.16     36.21 o 
  -7   2   8        4.89        3.40     23.82 o 
  -6   2   8       11.16       19.07     15.27 o 
  -5   2   8      530.60      494.84     47.74 o 
  -4   2   8        2.24        2.84     10.08 o 
  -3   2   8     1317.55     1337.45     38.42 o 
  -2   2   8        6.71       12.91      6.35 o 
  -1   2   8      588.43      608.64     20.24 o 
   0   2   8      339.46      334.25     17.13 o 
   1   2   8        7.90        9.92      5.82 o 
   2   2   8       10.67       18.34      7.25 o 
   3   2   8        0.05       16.15      9.75 o 
   4   2   8      505.81      433.05     35.30 o 
   5   2   8       67.63       86.31     21.51 o 
   6   2   8      614.18      651.85     70.03 o 
   7   2   8       27.97       36.27     22.17 o 
  -8   3   8       14.17       38.16     40.59 o 
  -7   3   8        5.23       24.44     19.55 o 
  -6   3   8       11.80       13.77     15.37 o 
  -5   3   8        6.82        2.97     16.03 o 
  -4   3   8       12.19       24.70     10.63 o 
  -3   3   8       22.93       25.78      9.32 o 
  -2   3   8        2.97       12.38      6.29 o 
  -1   3   8      377.65      391.70     16.47 o 
   0   3   8      389.82      358.69     17.26 o 
   1   3   8      345.09      352.50     18.58 o 
   2   3   8      136.78      156.87     15.27 o 
   3   3   8        9.57       12.13      9.27 o 
   4   3   8       14.59       21.17     11.44 o 
   5   3   8        0.39       21.64     12.04 o 
   6   3   8       63.15       63.69     23.18 o 
   7   3   8       38.28       30.05     19.85 o 
  -8   4   8       19.54       27.46     38.89 o 
  -7   4   8       52.80       60.99     24.03 o 
  -6   4   8        0.14        0.00     12.09 o 
  -5   4   8      492.36      490.02     51.34 o 
  -4   4   8      430.32      423.09     35.85 o 
  -3   4   8       18.68       25.39     10.93 o 
  -2   4   8      341.23      368.24     21.73 o 
  -1   4   8      251.60      318.01     19.71 o 
   0   4   8      141.24      130.90     12.47 o 
   1   4   8       92.23       79.06     11.08 o 
   2   4   8      616.62      605.02     23.63 o 
   3   4   8       70.91       79.77     16.29 o 
   4   4   8      309.68      312.94     36.53 o 
   5   4   8       98.53      117.03     24.14 o 
   6   4   8       23.56       34.31     16.68 o 
   7   4   8       28.26       32.11     18.92 o 
  -8   5   8        4.23        0.00     24.53 o 
  -7   5   8       25.33        9.35     16.14 o 
  -6   5   8       15.53       27.40     17.92 o 
  -5   5   8       57.65       64.93     16.47 o 
  -4   5   8      145.68      153.69     24.13 o 
  -3   5   8      262.82      316.28     30.49 o 
  -2   5   8      357.55      385.55     29.68 o 
  -1   5   8      559.49      557.46     23.25 o 
   0   5   8      876.85      852.32     25.15 o 
   1   5   8        5.14       14.71      6.17 o 
   2   5   8        0.62        3.10      6.83 o 
   3   5   8       58.46       73.14     18.34 o 
   4   5   8       74.03       67.30     18.11 o 
   5   5   8       20.14       45.24     16.98 o 
   6   5   8       44.79       54.65     19.73 o 
   7   5   8       18.08       46.97     28.43 o 
  -8   6   8       25.67       36.94     41.56 o 
  -7   6   8       14.71       31.37     20.32 o 
  -6   6   8        1.93        0.00     13.19 o 
  -5   6   8      265.93      280.01     32.94 o 
  -4   6   8        2.96        6.82     10.03 o 
  -3   6   8      107.70       84.28     18.45 o 
  -2   6   8        0.75        5.30      8.96 o 
  -1   6   8      200.91      224.43     16.88 o 
   0   6   8      181.83      200.19     14.59 o 
   1   6   8      517.75      554.77     21.85 o 
   2   6   8        2.41       10.41      8.95 o 
   3   6   8      115.30      119.74     22.60 o 
   4   6   8      127.05      108.38     22.55 o 
   5   6   8       16.97       33.92     13.51 o 
   6   6   8        5.55       32.28     15.92 o 
   7   6   8        2.96       45.01     24.04 o 
  -8   7   8        0.07        2.92     38.40 o 
  -7   7   8       29.05       57.23     24.57 o 
  -6   7   8       26.12       12.39     15.41 o 
  -5   7   8       49.35       41.46     15.36 o 
  -4   7   8       66.98       73.27     17.73 o 
  -3   7   8       31.46       40.34     14.49 o 
  -2   7   8       51.50       89.19     18.45 o 
  -1   7   8      604.70      678.59     37.60 o 
   0   7   8      715.01      694.01     26.91 o 
   1   7   8      410.10      407.23     19.96 o 
   2   7   8      227.76      255.65     25.68 o 
   3   7   8        4.09        5.44     11.82 o 
   4   7   8        4.58        4.47     11.14 o 
   5   7   8       19.92       19.17     13.91 o 
   6   7   8        0.36       17.42     14.26 o 
   7   7   8       10.75       22.33     21.08 o 
  -8   8   8       56.46       80.69     52.25 o 
  -7   8   8       19.82       20.79     21.01 o 
  -6   8   8       63.74       74.68     19.36 o 
  -5   8   8      110.15       99.25     21.28 o 
  -4   8   8      128.05      145.39     24.78 o 
  -3   8   8      303.05      308.30     32.17 o 
  -2   8   8      128.46      123.52     21.94 o 
  -1   8   8       11.60       15.17     10.23 o 
   0   8   8      411.17      386.81     28.04 o 
   1   8   8      301.90      317.71     20.40 o 
   2   8   8        0.20        8.91      9.82 o 
   3   8   8       82.46       98.26     22.71 o 
   4   8   8       42.04       58.88     18.09 o 
   5   8   8        2.42       15.86     13.20 o 
   6   8   8        0.22       15.55     13.19 o 
   7   8   8       27.20       36.78     25.67 o 
  -8   9   8        1.48        6.56     42.04 o 
  -7   9   8       17.76       21.04     19.78 o 
  -6   9   8       58.46       50.09     16.58 o 
  -5   9   8        0.06       23.56     12.31 o 
  -4   9   8       16.05       21.09     12.10 o 
  -3   9   8      173.30      193.02     27.73 o 
  -2   9   8       72.80       83.24     19.64 o 
  -1   9   8       23.49       27.12     13.26 o 
   0   9   8       26.54       40.10     14.47 o 
   1   9   8      224.84      252.31     20.06 o 
   2   9   8       74.90       74.23     17.85 o 
   3   9   8       21.88       25.72     13.33 o 
   4   9   8       33.78       27.52     14.16 o 
   5   9   8        1.58       26.44     14.49 o 
   6   9   8        1.43        0.00     14.29 o 
   7   9   8       53.79       52.61     22.23 o 
  -8  10   8        0.13        0.00     45.69 o 
  -7  10   8        0.07       13.87     23.25 o 
  -6  10   8      103.03      102.37     23.67 o 
  -5  10   8      644.08      583.04     45.08 o 
  -4  10   8       14.04       23.10     12.80 o 
  -3  10   8       22.94       27.56     18.42 o 
  -2  10   8        3.18        6.21      9.82 o 
  -1  10   8      768.72      772.29     45.44 o 
   0  10   8       37.85       34.80     13.56 o 
   1  10   8       27.07       36.40     10.97 o 
   2  10   8        3.61        3.63      9.65 o 
   3  10   8        2.38        7.24     10.70 o 
   4  10   8        1.98       15.81     12.76 o 
   5  10   8       49.34       71.95     20.86 o 
   6  10   8        4.05       41.61     17.51 o 
   7  10   8       13.07       18.78     16.95 o 
  -7  11   8       10.26       27.51     17.83 o 
  -6  11   8       47.83       63.90     18.97 o 
  -5  11   8        3.69       13.71     11.86 o 
  -4  11   8       49.32       46.34     15.86 o 
  -3  11   8       83.18      112.67     22.59 o 
  -2  11   8       23.38       29.86     13.16 o 
  -1  11   8      151.96      167.22     26.21 o 
   0  11   8      137.66      144.02     24.93 o 
   1  11   8       79.66       63.23     17.51 o 
   2  11   8       29.95       31.96     13.45 o 
   3  11   8       92.95       97.23     22.07 o 
   4  11   8      110.17       88.18     21.48 o 
   5  11   8        0.69       10.26     14.24 o 
   6  11   8        0.11       23.90     18.25 o 
   7  11   8        9.41        1.20     16.66 o 
  -7  12   8       16.33        7.86     19.27 o 
  -6  12   8       74.33       77.24     21.16 o 
  -5  12   8      297.76      248.36     34.58 o 
  -4  12   8       29.19       32.11     14.48 o 
  -3  12   8       57.88       61.71     17.79 o 
  -2  12   8       53.25       47.66     16.22 o 
  -1  12   8       44.96       49.70     20.94 o 
   0  12   8        7.79       18.40     10.58 o 
   1  12   8       56.42       72.42     19.25 o 
   2  12   8        0.31        5.33     10.46 o 
   3  12   8       39.38       39.56     15.78 o 
   4  12   8       23.14       29.27     15.05 o 
   5  12   8       14.28       40.43     17.74 o 
   6  12   8        4.79       20.86     18.30 o 
  -7  13   8        0.63        9.36     20.32 o 
  -6  13   8        3.55       21.18     15.84 o 
  -5  13   8      160.37      157.51     29.20 o 
  -4  13   8      389.70      373.19     40.79 o 
  -3  13   8       28.51       33.07     14.87 o 
  -2  13   8        1.03       12.96     11.09 o 
  -1  13   8      366.23      329.01     36.03 o 
   0  13   8       17.56       16.41     11.37 o 
   1  13   8      184.91      162.73     34.53 o 
   2  13   8       43.71       57.66     18.34 o 
   3  13   8      200.92      184.96     38.05 o 
   4  13   8      212.07      205.55     40.54 o 
   5  13   8       88.28       89.46     23.83 o 
   6  13   8       21.53       52.77     21.62 o 
  -7  14   8        0.05       19.32     29.29 o 
  -6  14   8        0.00       22.74     17.09 o 
  -5  14   8        4.80       19.03     15.11 o 
  -4  14   8      324.96      317.31     38.49 o 
  -3  14   8        0.99        0.00     10.81 o 
  -2  14   8      594.50      547.28     45.87 o 
  -1  14   8      301.01      307.89     36.30 o 
   0  14   8       74.15       66.00     19.03 o 
   1  14   8       71.26       62.89     23.20 o 
   2  14   8      660.54      613.70     57.38 o 
   3  14   8      114.35      131.40     26.06 o 
   4  14   8       44.95       68.93     26.48 o 
   5  14   8       89.36       79.11     23.29 o 
   6  14   8       30.74       41.59     22.28 o 
  -7  15   8       45.05       45.09     28.24 o 
  -6  15   8       11.41       12.96     18.91 o 
  -5  15   8        4.46       14.37     14.80 o 
  -4  15   8       20.86       39.89     16.60 o 
  -3  15   8       27.91       35.46     16.01 o 
  -2  15   8        0.84       11.03     12.34 o 
  -1  15   8      379.24      396.44     40.88 o 
   0  15   8      306.38      289.68     37.04 o 
   1  15   8       57.67       59.75     24.57 o 
   2  15   8        0.54        6.72     14.25 o 
   3  15   8       72.21       78.50     22.33 o 
   4  15   8        4.77       11.76     14.36 o 
   5  15   8       44.53       48.64     20.97 o 
   6  15   8       58.33       85.22     27.03 o 
  -7  16   8        5.62       23.20     24.79 o 
  -6  16   8       25.53       51.18     24.73 o 
  -5  16   8       28.36       51.08     19.43 o 
  -4  16   8      109.06       97.97     23.23 o 
  -3  16   8      112.08      111.25     24.43 o 
  -2  16   8      473.97      426.16     43.21 o 
  -1  16   8      514.66      468.12     44.71 o 
   0  16   8       86.78       66.97     20.21 o 
   1  16   8      124.07      115.13     30.38 o 
   2  16   8        0.01        0.00     15.27 o 
   3  16   8      116.54      134.25     34.70 o 
   4  16   8      107.35      104.70     25.64 o 
   5  16   8       28.92       67.86     28.63 o 
   6  16   8        0.56       10.42     17.99 o 
  -6  17   8        1.29       19.53     22.70 o 
  -5  17   8       17.85       36.32     17.32 o 
  -4  17   8       20.83       51.11     18.26 o 
  -3  17   8       86.05       72.31     21.61 o 
  -2  17   8      120.82      148.39     27.73 o 
  -1  17   8      817.21      745.07     49.16 o 
   0  17   8      801.28      699.87     58.64 o 
   1  17   8      105.55       97.53     28.85 o 
   2  17   8      501.95      507.91     61.43 o 
   3  17   8       64.24       75.94     28.18 o 
   4  17   8       30.62       57.90     21.03 o 
   5  17   8       40.05       67.37     25.33 o 
  -6  18   8        1.29       13.90     23.44 o 
  -5  18   8        1.06       29.88     16.33 o 
  -4  18   8       29.20       45.07     17.98 o 
  -3  18   8        1.78        9.60     13.50 o 
  -2  18   8      118.15      126.65     27.36 o 
  -1  18   8        2.65       12.06     13.03 o 
   0  18   8       56.90       48.20     22.04 o 
   1  18   8      229.55      179.76     40.25 o 
   2  18   8        2.91       20.06     18.57 o 
   3  18   8      169.51      126.97     35.61 o 
   4  18   8        5.18       13.40     19.98 o 
   5  18   8       46.71       51.70     23.74 o 
  -6  19   8       13.53       49.89     26.15 o 
  -5  19   8       45.63       40.90     25.58 o 
  -4  19   8        5.35       26.44     17.27 o 
  -3  19   8      124.44      139.24     27.64 o 
  -2  19   8      491.63      437.22     47.36 o 
  -1  19   8        0.05        4.53     11.74 o 
   0  19   8       26.58       13.07     17.16 o 
   1  19   8       60.12       73.05     27.37 o 
   2  19   8        0.03        8.38     16.84 o 
   3  19   8      112.09       83.53     29.64 o 
   4  19   8        0.00        4.13     32.44 o 
   5  19   8        0.89        6.39     19.46 o 
  -5  20   8      119.27       87.84     33.29 o 
  -4  20   8      168.51      189.01     33.92 o 
  -3  20   8       38.35       58.67     21.22 o 
  -2  20   8       35.10       42.99     18.13 o 
  -1  20   8       73.34       61.15     24.81 o 
   0  20   8        2.84        9.59     17.18 o 
   1  20   8       59.85       74.21     28.20 o 
   2  20   8        2.01        8.17     28.80 o 
   3  20   8        1.03       10.28     19.43 o 
   4  20   8        3.81       15.51     25.38 o 
   5  20   8        2.46       18.43     26.72 o 
  -5  21   8       13.73       25.15     24.05 o 
  -4  21   8        5.98       14.72     16.59 o 
  -3  21   8       27.45       44.49     20.30 o 
  -2  21   8        0.04        0.00     13.32 o 
  -1  21   8        0.58       25.05     18.27 o 
   0  21   8       14.15       21.51     17.75 o 
   1  21   8        5.47       16.95     17.22 o 
   2  21   8        9.95       43.96     24.19 o 
   3  21   8       23.52       51.82     26.33 o 
   4  21   8       22.49       25.08     25.78 o 
  -5  22   8        2.76       29.16     18.56 o 
  -4  22   8       76.25       55.29     22.27 o 
  -3  22   8       78.09       75.73     23.67 o 
  -2  22   8       52.15       63.95     24.45 o 
  -1  22   8       53.41       74.57     28.37 o 
   0  22   8        9.57       21.18     18.11 o 
   1  22   8        6.31       10.22     19.98 o 
   2  22   8        0.31       17.80     22.60 o 
   3  22   8       52.64       42.77     29.98 o 
   4  22   8       12.88       30.29     29.29 o 
  -4  23   8        7.91       11.82     18.39 o 
  -3  23   8        0.63        0.00     20.05 o 
  -2  23   8        0.26        5.54     21.51 o 
  -1  23   8       46.65       41.72     23.21 o 
   0  23   8        0.92       11.29     16.54 o 
   1  23   8        2.41       34.83     25.85 o 
   2  23   8        9.88       35.71     27.09 o 
   3  23   8        1.29        4.51     25.52 o 
  -4  24   8        6.21        7.33     15.33 o 
  -3  24   8        0.45        7.60     18.56 o 
  -2  24   8        0.61        3.39     16.80 o 
  -1  24   8       76.19       89.93     30.29 o 
   0  24   8        5.26        0.00     18.62 o 
   1  24   8        1.88       40.23     27.56 o 
   2  24   8        2.17        9.13     25.71 o 
   3  24   8        2.66       15.20     24.48 o 
  -3  25   8        2.24       29.43     15.30 o 
  -2  25   8       31.03       46.31     24.16 o 
  -1  25   8       25.09       32.47     30.50 o 
   0  25   8        1.37        7.45     22.92 o 
   1  25   8       27.17       52.08     31.80 o 
   2  25   8       35.56       32.83     30.14 o 
  -2  26   8       12.10       21.56     18.21 o 
  -1  26   8        5.59       18.85     18.61 o 
   0  26   8        5.07        0.00     19.97 o 
   1  26   8        7.56       42.28     28.90 o 
  -8   1   9        0.92       12.16     29.51 o 
  -7   1   9        4.74        9.92     20.28 o 
  -6   1   9       33.13       40.24     22.07 o 
  -5   1   9       19.57       18.18     13.52 o 
  -4   1   9      150.16      147.34     24.82 o 
  -3   1   9      373.29      402.05     26.83 o 
  -2   1   9      506.57      522.93     23.87 o 
  -1   1   9       32.11       43.49      7.99 o 
   0   1   9        0.39        8.11      6.02 o 
   1   1   9      310.99      342.96     20.94 o 
   2   1   9      170.00      202.40     18.11 o 
   3   1   9        0.21        1.54      7.55 o 
   4   1   9      459.60      465.24     37.80 o 
   5   1   9        9.88       15.85     13.13 o 
   6   1   9      226.10      231.20     44.11 o 
   7   1   9        4.84       34.60     20.17 o 
  -8   2   9        0.60        5.64     30.40 o 
  -7   2   9        0.71       11.28     18.96 o 
  -6   2   9        5.46       23.09     24.55 o 
  -5   2   9      113.37      133.43     25.52 o 
  -4   2   9       59.85       62.48     17.44 o 
  -3   2   9      133.47      149.46     35.23 o 
  -2   2   9       48.76       58.70     10.73 o 
  -1   2   9      183.93      200.99     17.95 o 
   0   2   9       97.62      110.00     12.65 o 
   1   2   9      135.68      155.16     15.58 o 
   2   2   9       86.83      109.25     14.12 o 
   3   2   9        0.02       11.26      8.55 o 
   4   2   9       44.39       49.68     14.36 o 
   5   2   9        2.69       13.54     10.51 o 
   6   2   9      137.56      148.87     34.36 o 
   7   2   9       29.48       43.30     21.38 o 
  -8   3   9       21.59       56.63     50.55 o 
  -7   3   9        0.01       23.82     31.59 o 
  -6   3   9       17.33       31.11     20.00 o 
  -5   3   9       59.50       59.12     22.19 o 
  -4   3   9      133.24      162.23     32.81 o 
  -3   3   9       18.87       26.59     12.48 o 
  -2   3   9       82.35       93.30     13.40 o 
  -1   3   9       70.70       77.39     12.42 o 
   0   3   9      615.77      590.62     22.54 o 
   1   3   9      336.11      351.14     20.07 o 
   2   3   9      126.30      124.66     14.72 o 
   3   3   9      144.26      142.22     20.39 o 
   4   3   9      367.20      360.76     39.75 o 
   5   3   9       14.15       24.74     14.86 o 
   6   3   9        4.52       31.98     17.21 o 
   7   3   9       23.40       28.47     21.04 o 
  -8   4   9       18.83       55.90     48.85 o 
  -7   4   9       56.34       68.05     40.34 o 
  -6   4   9        0.10        6.72     16.60 o 
  -5   4   9       10.48       25.91     15.89 o 
  -4   4   9       35.13       32.85     17.97 o 
  -3   4   9       44.85       62.07     13.58 o 
  -2   4   9      665.33      675.92     61.81 o 
  -1   4   9        8.66       22.58      8.06 o 
   0   4   9       80.83       88.97     11.49 o 
   1   4   9        6.95        8.05      6.74 o 
   2   4   9      408.11      428.23     27.86 o 
   3   4   9      115.88      111.47     19.47 o 
   4   4   9        9.78        1.35      9.48 o 
   5   4   9        0.91        8.26     13.11 o 
   6   4   9       40.96       54.61     19.27 o 
   7   4   9        4.82       20.27     17.94 o 
  -8   5   9       21.00        4.62     39.37 o 
  -7   5   9       17.37       13.55     20.28 o 
  -6   5   9        4.63       23.85     17.78 o 
  -5   5   9       37.64       59.20     22.76 o 
  -4   5   9      412.82      404.04     58.08 o 
  -3   5   9        7.22       24.15     11.70 o 
  -2   5   9      129.60      146.43     20.17 o 
  -1   5   9      452.43      443.39     27.93 o 
   0   5   9       12.48       26.25      8.86 o 
   1   5   9      205.00      205.34     17.22 o 
   2   5   9        3.88        9.01      8.21 o 
   3   5   9      123.28      126.38     22.96 o 
   4   5   9      168.99      150.15     27.10 o 
   5   5   9       56.13       63.25     18.32 o 
   6   5   9        1.72       17.40     14.99 o 
   7   5   9       40.27       72.34     28.43 o 
  -8   6   9       22.57       25.76     48.85 o 
  -7   6   9        0.01       13.47     19.47 o 
  -6   6   9        2.56        4.57     16.23 o 
  -5   6   9       79.66      108.89     28.41 o 
  -4   6   9      340.98      371.44     35.55 o 
  -3   6   9      129.64      136.08     23.00 o 
  -2   6   9       18.48       29.06     12.33 o 
  -1   6   9        0.63        3.80      7.39 o 
   0   6   9     1589.17     1491.38     41.28 o 
   1   6   9     1129.69     1071.60     31.70 o 
   2   6   9      307.89      308.55     24.93 o 
   3   6   9       59.70       76.44     18.46 o 
   4   6   9        7.21       14.99     12.07 o 
   5   6   9       15.09       24.13     14.98 o 
   6   6   9        8.02        8.09     14.76 o 
   7   6   9       26.16       14.69     18.74 o 
  -8   7   9        5.12        0.00     39.86 o 
  -7   7   9       27.56       65.99     28.44 o 
  -6   7   9       27.65       42.47     21.86 o 
  -5   7   9      152.84      194.71     38.11 o 
  -4   7   9      410.56      427.75     36.59 o 
  -3   7   9      401.10      436.60     35.78 o 
  -2   7   9      196.63      231.73     28.68 o 
  -1   7   9      999.83      962.83     45.50 o 
   0   7   9      214.30      218.28     30.69 o 
   1   7   9      281.43      293.82     19.55 o 
   2   7   9      151.38      154.96     21.47 o 
   3   7   9       93.87       67.05     18.29 o 
   4   7   9        7.22       21.64     13.08 o 
   5   7   9        1.20       23.47     15.37 o 
   6   7   9        0.00       11.84     13.87 o 
   7   7   9        3.24        3.13     17.41 o 
  -7   8   9       28.70       55.63     26.97 o 
  -6   8   9       16.80       18.90     19.40 o 
  -5   8   9      226.48      196.02     29.54 o 
  -4   8   9       83.50       88.77     20.63 o 
  -3   8   9       10.75       20.61     12.36 o 
  -2   8   9      264.79      292.08     32.20 o 
  -1   8   9      480.22      467.03     29.56 o 
   0   8   9       10.41       12.65      8.40 o 
   1   8   9       10.37       19.11     12.27 o 
   2   8   9        0.35        6.04      8.43 o 
   3   8   9       13.57       16.41     12.77 o 
   4   8   9       54.30       50.63     16.52 o 
   5   8   9        3.96       13.64     14.28 o 
   6   8   9        0.22        5.63     13.35 o 
  -7   9   9        1.67        0.90     22.42 o 
  -6   9   9       49.18       57.98     26.09 o 
  -5   9   9        7.03        3.70     11.41 o 
  -4   9   9      203.73      184.86     29.09 o 
  -3   9   9      142.34      157.91     25.91 o 
  -2   9   9       58.95       65.58     17.90 o 
  -1   9   9      946.60      829.76     45.16 o 
   0   9   9       74.87       73.45     14.70 o 
   1   9   9      277.91      266.59     32.61 o 
   2   9   9        0.98        9.53      9.76 o 
   3   9   9        0.64       13.12     10.63 o 
   4   9   9       19.12       23.86     13.25 o 
   5   9   9       47.08       51.39     19.26 o 
   6   9   9       11.94       37.62     18.34 o 
  -7  10   9       20.91       50.42     28.68 o 
  -6  10   9       50.66       60.98     24.93 o 
  -5  10   9       51.15       68.25     19.91 o 
  -4  10   9       42.76       49.69     16.57 o 
  -3  10   9      191.71      185.30     27.67 o 
  -2  10   9        5.97       13.63     11.41 o 
  -1  10   9       46.13       51.28     16.56 o 
   0  10   9      119.76      133.71     19.67 o 
   1  10   9       10.43       13.19     11.46 o 
   2  10   9       39.34       37.20     19.59 o 
   3  10   9       25.25       33.15     15.21 o 
   4  10   9       32.60       10.93     14.10 o 
   5  10   9       13.46       42.78     16.72 o 
   6  10   9        0.37       14.74     15.55 o 
  -7  11   9        2.34       30.82     28.27 o 
  -6  11   9       45.40       46.07     24.11 o 
  -5  11   9      197.63      210.85     32.04 o 
  -4  11   9      565.67      564.53     47.03 o 
  -3  11   9       85.85       84.01     20.69 o 
  -2  11   9       29.04       49.63     16.47 o 
  -1  11   9      169.10      171.94     27.72 o 
   0  11   9      719.98      732.77     36.77 o 
   1  11   9        6.75        9.27     11.09 o 
   2  11   9       45.69       43.43     19.32 o 
   3  11   9      239.30      235.43     36.59 o 
   4  11   9       91.64       64.65     20.00 o 
   5  11   9       17.79       29.13     17.54 o 
   6  11   9       38.72       38.09     17.84 o 
  -7  12   9       11.80        2.67     39.86 o 
  -6  12   9       79.21       90.38     23.64 o 
  -5  12   9      166.51      156.59     28.82 o 
  -4  12   9      542.15      523.88     46.83 o 
  -3  12   9       19.52       17.03     12.96 o 
  -2  12   9      475.98      447.55     41.79 o 
  -1  12   9      402.71      369.14     38.69 o 
   0  12   9       30.74       32.93     15.30 o 
   1  12   9      259.26      241.07     33.83 o 
   2  12   9        6.16       16.87     15.67 o 
   3  12   9       31.40       49.17     15.58 o 
   4  12   9        5.96       22.59     14.96 o 
   5  12   9       31.12       43.97     19.11 o 
   6  12   9       10.65       29.51     18.89 o 
  -7  13   9       49.19       72.18     58.33 o 
  -6  13   9        0.00        9.93     16.06 o 
  -5  13   9       10.18       17.54     14.02 o 
  -4  13   9       39.72       46.61     17.48 o 
  -3  13   9      490.84      519.37     58.77 o 
  -2  13   9      242.32      222.90     32.48 o 
  -1  13   9       40.30       51.87     18.56 o 
   0  13   9       43.77       48.28     17.49 o 
   1  13   9      109.63       98.24     22.92 o 
   2  13   9        0.14        5.28     14.24 o 
   3  13   9       29.08       28.85     20.41 o 
   4  13   9       53.65       67.39     20.48 o 
   5  13   9        4.82       15.38     15.19 o 
   6  13   9        0.22       17.62     19.02 o 
  -7  14   9       47.92       73.40     59.54 o 
  -6  14   9        1.90        9.68     17.59 o 
  -5  14   9      284.00      282.99     39.35 o 
  -4  14   9       56.33       48.93     18.39 o 
  -3  14   9       73.31       60.17     18.66 o 
  -2  14   9        0.17       17.90     12.43 o 
  -1  14   9      210.87      181.83     30.45 o 
   0  14   9      717.28      672.98     48.00 o 
   1  14   9       44.18       80.18     26.88 o 
   2  14   9      170.04      195.83     39.86 o 
   3  14   9       37.88       79.72     28.09 o 
   4  14   9        0.04       16.53     14.88 o 
   5  14   9        1.41       13.47     16.24 o 
   6  14   9        5.03        0.00     17.36 o 
  -6  15   9       13.95       30.18     20.08 o 
  -5  15   9       71.16       83.27     23.21 o 
  -4  15   9      187.11      190.88     32.24 o 
  -3  15   9      223.19      251.99     36.33 o 
  -2  15   9       81.63       89.70     22.06 o 
  -1  15   9      495.31      455.72     44.96 o 
   0  15   9      427.78      363.93     41.91 o 
   1  15   9       27.60       41.81     18.38 o 
   2  15   9      939.66      868.35     96.48 o 
   3  15   9        7.10       24.03     18.26 o 
   4  15   9       18.03       18.79     19.38 o 
   5  15   9       20.66       26.08     19.37 o 
  -6  16   9        2.57       37.86     24.28 o 
  -5  16   9        0.00       16.50     17.05 o 
  -4  16   9       43.37       46.23     18.57 o 
  -3  16   9        0.24       12.70     13.28 o 
  -2  16   9       33.03       30.28     14.59 o 
  -1  16   9       11.02       27.92     15.36 o 
   0  16   9       27.17       36.43     17.18 o 
   1  16   9       32.60       36.51     20.76 o 
   2  16   9      110.17      188.51     42.42 o 
   3  16   9       13.98       11.82     17.56 o 
   4  16   9      130.64      123.34     36.43 o 
   5  16   9        7.84       21.80     14.81 o 
  -6  17   9        9.69       16.11     22.10 o 
  -5  17   9       47.11       36.94     20.11 o 
  -4  17   9        1.69       15.59     15.13 o 
  -3  17   9       36.43       30.05     17.84 o 
  -2  17   9       23.21       42.96     17.85 o 
  -1  17   9       97.78      100.99     25.02 o 
   0  17   9       57.77       56.38     23.28 o 
   1  17   9        6.90        5.28     16.23 o 
   2  17   9      238.47      234.06     46.20 o 
   3  17   9       10.63       27.31     22.14 o 
   4  17   9       34.75       39.76     25.12 o 
   5  17   9        0.01       22.17     23.46 o 
  -6  18   9        2.70       17.79     30.01 o 
  -5  18   9        8.90       11.77     18.17 o 
  -4  18   9      178.09      174.51     32.73 o 
  -3  18   9        0.93       19.70     15.52 o 
  -2  18   9        7.52        2.70     13.62 o 
  -1  18   9        8.13       13.46     14.34 o 
   0  18   9      189.17      160.22     36.45 o 
   1  18   9       34.62       81.72     27.64 o 
   2  18   9        0.28       30.03     20.36 o 
   3  18   9        0.50        8.82     20.93 o 
   4  18   9        4.19        4.45     20.39 o 
   5  18   9        6.45        9.20     23.36 o 
  -5  19   9       33.48       50.09     23.02 o 
  -4  19   9        4.17       12.61     16.25 o 
  -3  19   9        3.79       21.67     16.54 o 
  -2  19   9        2.25       15.78     14.38 o 
  -1  19   9       21.99       18.76     15.29 o 
   0  19   9        3.37       27.87     20.50 o 
   1  19   9       19.73       39.16     23.03 o 
   2  19   9        0.20       20.37     20.00 o 
   3  19   9       72.60      117.40     35.01 o 
   4  19   9        0.00        0.00     19.13 o 
  -5  20   9        5.74       24.94     21.53 o 
  -4  20   9       47.31       55.91     23.72 o 
  -3  20   9       32.70       51.01     21.79 o 
  -2  20   9       82.27      116.28     27.26 o 
  -1  20   9       77.50      107.65     32.25 o 
   0  20   9        1.44        5.79     17.17 o 
   1  20   9        1.55       41.33     35.36 o 
   2  20   9        1.01        9.93     20.31 o 
   3  20   9        0.81       15.56     25.40 o 
   4  20   9       42.63       40.87     26.98 o 
  -5  21   9        6.15       38.59     26.67 o 
  -4  21   9        3.85       13.74     18.28 o 
  -3  21   9      154.07      138.98     31.04 o 
  -2  21   9       37.55       29.77     18.27 o 
  -1  21   9       42.48       55.29     25.26 o 
   0  21   9        5.03       25.92     22.12 o 
   1  21   9        1.60       22.07     21.38 o 
   2  21   9       38.74       53.88     24.74 o 
   3  21   9       17.00       46.75     31.53 o 
   4  21   9        9.06       17.23     23.43 o 
  -4  22   9        0.72       21.49     17.40 o 
  -3  22   9       23.09       35.81     17.31 o 
  -2  22   9        2.35       25.44     19.00 o 
  -1  22   9       61.73       77.84     28.70 o 
   0  22   9        0.60       31.66     20.17 o 
   1  22   9       19.64       21.65     18.73 o 
   2  22   9       12.06       36.45     25.18 o 
   3  22   9        4.78       11.89     25.60 o 
  -4  23   9        9.88       38.21     16.70 o 
  -3  23   9        3.34       22.31     19.51 o 
  -2  23   9       59.10       36.72     22.21 o 
  -1  23   9       10.23       14.65     17.86 o 
   0  23   9        0.57        9.58     17.94 o 
   1  23   9        0.17       20.87     18.65 o 
   2  23   9       11.10       45.34     31.15 o 
   3  23   9       42.70       69.72     32.83 o 
  -3  24   9        0.41       13.85     14.30 o 
  -2  24   9        2.84       19.47     18.57 o 
  -1  24   9        1.76       43.45     21.71 o 
   0  24   9        2.50        0.00     16.82 o 
   1  24   9        0.11        8.01     17.74 o 
   2  24   9        0.03       15.56     25.73 o 
  -2  25   9        0.01        0.00     15.22 o 
  -1  25   9       18.83       28.65     20.36 o 
   0  25   9        4.48        1.59     17.75 o 
   1  25   9        0.84       23.04     26.92 o 
  -8   0  10        0.00        0.00     44.72 o 
  -7   0  10      117.93      115.93     56.14 o 
  -6   0  10        6.24       21.39     27.46 o 
  -5   0  10       83.22       83.85     37.91 o 
  -4   0  10      169.26      136.83     45.69 o 
  -3   0  10      100.24      130.46     27.23 o 
  -2   0  10       11.58       16.45     12.98 o 
  -1   0  10      270.76      296.22     37.91 o 
   0   0  10       28.01       40.87     12.69 o 
   1   0  10        4.98        0.00      8.95 o 
   2   0  10      206.00      225.55     29.90 o 
   3   0  10        0.12        2.14     13.01 o 
   4   0  10      159.94      169.33     35.82 o 
   5   0  10        5.09        0.00     18.71 o 
   6   0  10       90.24      104.26     42.77 o 
  -8   1  10        1.42       18.18     36.26 o 
  -7   1  10       76.46       55.72     29.13 o 
  -6   1  10       13.18       19.71     19.31 o 
  -5   1  10      131.23       78.41     26.85 o 
  -4   1  10        4.77       11.86     13.37 o 
  -3   1  10        5.52       14.16     11.11 o 
  -2   1  10       80.82       90.55     22.59 o 
  -1   1  10       23.08       29.68     10.95 o 
   0   1  10      178.86      218.17     17.72 o 
   1   1  10      737.15      672.55     26.81 o 
   2   1  10      558.41      513.02     24.84 o 
   3   1  10      799.20      694.07     38.03 o 
   4   1  10      373.68      342.63     34.28 o 
   5   1  10       50.91       50.03     19.01 o 
   6   1  10        5.44       13.43     17.34 o 
  -8   2  10        5.01        0.00     36.34 o 
  -7   2  10       19.89       31.11     27.73 o 
  -6   2  10       31.36       40.89     23.53 o 
  -5   2  10       20.06       15.33     15.65 o 
  -4   2  10       45.95       34.94     15.48 o 
  -3   2  10       67.89       65.92     17.06 o 
  -2   2  10       15.29       25.87     12.19 o 
  -1   2  10        5.37        8.74      7.30 o 
   0   2  10      153.76      183.29     18.84 o 
   1   2  10      298.38      344.03     22.46 o 
   2   2  10       15.05       26.27      8.13 o 
   3   2  10       40.50       35.11     12.75 o 
   4   2  10       59.94       43.30     14.08 o 
   5   2  10        1.14       11.37     12.10 o 
   6   2  10        1.24       37.13     21.37 o 
  -7   3  10        2.63        0.00     23.74 o 
  -6   3  10       15.19       12.60     19.56 o 
  -5   3  10       16.04       39.82     17.41 o 
  -4   3  10      108.84      118.23     24.13 o 
  -3   3  10        7.06       12.83     10.92 o 
  -2   3  10       48.71       47.70     16.17 o 
  -1   3  10       28.69       37.60      9.70 o 
   0   3  10        0.46        9.27      7.47 o 
   1   3  10        8.63       15.93      7.61 o 
   2   3  10      496.03      485.39     28.00 o 
   3   3  10       85.23      102.26     18.73 o 
   4   3  10        2.24       11.86     11.80 o 
   5   3  10        7.89       28.16     15.45 o 
   6   3  10       12.18       33.06     19.67 o 
  -7   4  10       14.42       19.93     35.73 o 
  -6   4  10        7.91       30.62     29.16 o 
  -5   4  10       37.69       24.58     18.88 o 
  -4   4  10       25.68       37.16     14.63 o 
  -3   4  10        0.80        2.93      9.53 o 
  -2   4  10       82.92       94.51     15.80 o 
  -1   4  10        5.06        5.15      8.00 o 
   0   4  10      354.20      343.32     23.80 o 
   1   4  10      144.76      173.97     17.15 o 
   2   4  10       41.96       50.95     12.14 o 
   3   4  10      496.95      464.36     34.44 o 
   4   4  10       49.68       33.56     14.31 o 
   5   4  10        9.87       39.96     16.64 o 
   6   4  10        0.51       12.09     15.99 o 
  -7   5  10        0.00        5.83     32.81 o 
  -6   5  10       23.37       47.40     23.08 o 
  -5   5  10        0.05        7.65     16.28 o 
  -4   5  10       11.38       14.81     15.98 o 
  -3   5  10       70.76       86.02     20.42 o 
  -2   5  10       40.16       43.32     12.17 o 
  -1   5  10       13.87       16.37      9.28 o 
   0   5  10      486.52      457.13     26.25 o 
   1   5  10     1360.78     1206.64     39.98 o 
   2   5  10       70.05       81.34     15.10 o 
   3   5  10        2.98       33.10     12.98 o 
   4   5  10        2.91        0.86     10.13 o 
   5   5  10      111.29      103.87     24.31 o 
   6   5  10       15.79       29.74     17.02 o 
  -7   6  10        0.05        0.00     32.81 o 
  -6   6  10       36.99       75.99     27.70 o 
  -5   6  10        4.47        4.85     14.78 o 
  -4   6  10        0.08        8.99     14.07 o 
  -3   6  10      203.22      216.38     28.30 o 
  -2   6  10      381.13      360.70     30.02 o 
  -1   6  10      573.41      549.53     36.44 o 
   0   6  10       11.69       11.41      9.12 o 
   1   6  10      187.11      195.16     20.67 o 
   2   6  10      111.38       97.25     16.10 o 
   3   6  10       49.82       55.83     16.41 o 
   4   6  10      156.08      149.32     27.37 o 
   5   6  10       14.55       36.83     16.28 o 
   6   6  10        2.47       10.82     15.60 o 
  -7   7  10        0.36       20.71     26.01 o 
  -6   7  10        7.00       26.19     19.49 o 
  -5   7  10        5.17        6.36     15.71 o 
  -4   7  10      300.08      318.07     47.36 o 
  -3   7  10       18.03       20.81     12.69 o 
  -2   7  10        2.91       14.39      9.05 o 
  -1   7  10      260.29      274.07     27.26 o 
   0   7  10      240.47      232.53     25.52 o 
   1   7  10        0.04        6.73      9.52 o 
   2   7  10       84.60       79.04     19.91 o 
   3   7  10       24.34       27.06     12.81 o 
   4   7  10        0.78       13.71     12.26 o 
   5   7  10       58.59       57.98     19.83 o 
   6   7  10       40.87       55.54     22.70 o 
  -7   8  10       19.31       22.33     25.25 o 
  -6   8  10        3.46       23.02     20.02 o 
  -5   8  10       19.20       39.74     20.61 o 
  -4   8  10       36.89       48.26     22.17 o 
  -3   8  10       45.30       54.14     17.29 o 
  -2   8  10      142.95      161.61     26.83 o 
  -1   8  10      223.15      242.21     26.23 o 
   0   8  10      359.06      331.22     29.47 o 
   1   8  10       48.35       42.09     15.93 o 
   2   8  10       43.14       45.79     16.09 o 
   3   8  10      140.75      149.28     26.42 o 
   4   8  10        9.95       19.92     13.42 o 
   5   8  10        3.79       18.64     15.35 o 
   6   8  10        0.26       10.10     15.73 o 
  -7   9  10      165.13      184.11     53.35 o 
  -6   9  10       87.56      134.95     36.83 o 
  -5   9  10       69.51       77.88     27.76 o 
  -4   9  10       85.42      118.27     22.64 o 
  -3   9  10       10.15       27.94     14.11 o 
  -2   9  10       12.99       17.15     11.83 o 
  -1   9  10      144.17      134.94     20.42 o 
   0   9  10      229.16      202.31     24.67 o 
   1   9  10       27.98       32.25     14.62 o 
   2   9  10        7.15        9.66     10.62 o 
   3   9  10       41.20       42.58     14.03 o 
   4   9  10       87.03       75.63     21.22 o 
   5   9  10        0.04       33.03     16.00 o 
   6   9  10        2.57       22.67     18.00 o 
  -7  10  10        0.12        0.00     28.14 o 
  -6  10  10        3.77       54.25     26.34 o 
  -5  10  10      341.80      288.84     49.83 o 
  -4  10  10      338.56      370.47     40.39 o 
  -3  10  10      183.68      183.14     29.31 o 
  -2  10  10        7.88        4.81     10.65 o 
  -1  10  10       37.94       24.58     11.52 o 
   0  10  10      498.06      489.59     33.88 o 
   1  10  10        7.79        7.22     11.68 o 
   2  10  10       71.71       71.35     24.50 o 
   3  10  10       64.34       74.08     27.43 o 
   4  10  10       12.55       18.93     14.07 o 
   5  10  10       28.52       27.06     16.06 o 
   6  10  10        3.88       18.29     15.39 o 
  -7  11  10       63.37       56.99     38.35 o 
  -6  11  10       10.36       32.00     25.05 o 
  -5  11  10      281.73      264.16     48.39 o 
  -4  11  10      524.96      519.35     44.51 o 
  -3  11  10        8.34       10.31     12.23 o 
  -2  11  10       47.65       54.48     16.68 o 
  -1  11  10      301.58      243.91     32.90 o 
   0  11  10      132.96      138.28     26.67 o 
   1  11  10      166.00      180.62     30.30 o 
   2  11  10       15.18        7.47     17.74 o 
   3  11  10        5.34        9.59     18.25 o 
   4  11  10       13.06       23.95     14.01 o 
   5  11  10        0.01        8.49     16.65 o 
   6  11  10        7.99        9.97     14.35 o 
  -7  12  10        6.10        5.84     34.95 o 
  -6  12  10        8.38       27.84     26.38 o 
  -5  12  10       97.09      101.08     23.86 o 
  -4  12  10        0.98       22.04     13.23 o 
  -3  12  10      195.37      156.79     28.37 o 
  -2  12  10        1.13        5.15     11.00 o 
  -1  12  10        8.85        9.00     11.57 o 
   0  12  10      389.53      347.17     39.27 o 
   1  12  10        3.73       20.37     14.27 o 
   2  12  10        1.67       12.62     16.99 o 
   3  12  10      102.12       92.06     29.83 o 
   4  12  10        0.20       30.19     22.11 o 
   5  12  10        0.60       11.63     15.29 o 
  -6  13  10       60.06       53.21     32.59 o 
  -5  13  10      369.45      400.19     45.64 o 
  -4  13  10      431.12      356.94     42.58 o 
  -3  13  10      465.26      419.26     43.60 o 
  -2  13  10      241.58      267.97     36.45 o 
  -1  13  10      459.97      427.09     43.39 o 
   0  13  10      187.62      213.92     33.64 o 
   1  13  10        3.46        8.01     12.44 o 
   2  13  10      444.22      392.81     55.91 o 
   3  13  10      151.74      128.90     34.50 o 
   4  13  10      100.23       96.40     30.20 o 
   5  13  10        9.33       32.39     16.80 o 
  -6  14  10        0.21        0.00     27.91 o 
  -5  14  10        3.67       28.60     17.23 o 
  -4  14  10      285.36      290.98     51.60 o 
  -3  14  10        6.23        7.99     12.06 o 
  -2  14  10      210.31      179.24     31.38 o 
  -1  14  10       11.35       18.31     13.16 o 
   0  14  10      600.80      524.84     48.99 o 
   1  14  10        0.19        9.81     16.45 o 
   2  14  10       28.41       39.12     21.42 o 
   3  14  10      115.64      101.22     29.90 o 
   4  14  10       36.06       52.96     27.23 o 
   5  14  10       10.60       33.49     21.99 o 
  -6  15  10       54.94       45.10     23.62 o 
  -5  15  10        9.31       27.25     22.29 o 
  -4  15  10       20.67       27.42     16.07 o 
  -3  15  10       69.23       89.35     23.81 o 
  -2  15  10       26.67       44.24     17.36 o 
  -1  15  10       16.89       16.12     13.62 o 
   0  15  10       25.69       45.41     18.39 o 
   1  15  10      152.77      131.13     35.71 o 
   2  15  10        6.30       15.50     16.99 o 
   3  15  10        0.53       30.77     18.92 o 
   4  15  10       60.86       42.86     21.66 o 
   5  15  10        3.27       17.86     20.52 o 
  -6  16  10       17.08       26.79     20.24 o 
  -5  16  10       43.33       69.03     23.56 o 
  -4  16  10       92.63      122.25     28.24 o 
  -3  16  10      172.14      159.81     31.14 o 
  -2  16  10        6.07       15.26     14.44 o 
  -1  16  10      179.71      183.88     32.51 o 
   0  16  10       73.27       44.08     18.88 o 
   1  16  10      144.88      177.44     40.16 o 
   2  16  10      313.25      306.72     53.75 o 
   3  16  10       20.40       38.14     22.90 o 
   4  16  10       11.26       11.67     19.59 o 
   5  16  10       10.22       18.64     19.08 o 
  -5  17  10        6.33        0.00     15.26 o 
  -4  17  10       70.14       83.75     25.46 o 
  -3  17  10      109.66       99.20     25.61 o 
  -2  17  10        2.31       21.94     15.85 o 
  -1  17  10       11.90       28.26     15.16 o 
   0  17  10       15.91       27.97     16.28 o 
   1  17  10        0.01       14.18     18.55 o 
   2  17  10        5.87       61.26     26.07 o 
   3  17  10        0.01        0.00     18.16 o 
   4  17  10        4.01       12.09     19.71 o 
  -5  18  10        8.81        0.97     19.57 o 
  -4  18  10        1.40       39.11     21.09 o 
  -3  18  10       16.78       36.86     19.69 o 
  -2  18  10       13.00       26.25     15.88 o 
  -1  18  10       65.51       57.74     21.40 o 
   0  18  10        0.72       22.60     18.99 o 
   1  18  10        1.45       17.04     18.94 o 
   2  18  10       27.35       24.24     22.73 o 
   3  18  10        1.02       17.92     19.62 o 
   4  18  10       19.11       25.36     20.13 o 
  -5  19  10        4.21        9.47     22.08 o 
  -4  19  10       45.17       71.85     25.84 o 
  -3  19  10       25.43       38.95     20.90 o 
  -2  19  10        5.00       19.54     17.40 o 
  -1  19  10       84.45       88.94     27.05 o 
   0  19  10       24.54       27.51     20.93 o 
   1  19  10        9.95       22.06     22.21 o 
   2  19  10        1.01        8.30     17.65 o 
   3  19  10        0.00       11.31     20.00 o 
   4  19  10       36.77       34.98     23.08 o 
  -4  20  10       36.32       35.61     22.63 o 
  -3  20  10       23.90        8.20     18.83 o 
  -2  20  10       83.03       72.47     24.68 o 
  -1  20  10       11.04       12.44     17.33 o 
   0  20  10        0.06       27.78     21.82 o 
   1  20  10        0.04       18.57     19.68 o 
   2  20  10        1.28       17.87     17.78 o 
   3  20  10        4.39       20.22     18.10 o 
  -4  21  10        2.05       19.04     19.02 o 
  -3  21  10       25.72       22.63     18.49 o 
  -2  21  10       25.91       20.81     18.28 o 
  -1  21  10        0.18       10.98     20.88 o 
   0  21  10        7.55       17.20     19.44 o 
   1  21  10       35.81       61.33     29.53 o 
   2  21  10       12.06       34.72     20.08 o 
   3  21  10        5.82        8.46     31.59 o 
  -3  22  10       21.12       17.46     16.55 o 
  -2  22  10        0.10       10.87     15.45 o 
  -1  22  10        8.24       53.03     22.18 o 
   0  22  10        0.01       17.55     18.57 o 
   1  22  10        2.94       13.06     20.55 o 
   2  22  10        0.17        3.36     18.51 o 
  -3  23  10        0.33        0.00     14.57 o 
  -2  23  10        0.04        0.00     16.35 o 
  -1  23  10       18.87       16.12     19.74 o 
   0  23  10        0.16       29.65     20.01 o 
   1  23  10       20.69       53.34     25.05 o 
  -2  24  10        0.14       30.96     18.63 o 
  -1  24  10        1.03        0.00     16.11 o 
   0  24  10        6.37        0.00     14.47 o 
  -7   1  11       79.60       51.85     34.96 o 
  -6   1  11        1.63        1.16     20.47 o 
  -5   1  11        8.62        7.20     16.66 o 
  -4   1  11        9.86        5.43     14.18 o 
  -3   1  11        0.17        7.63     14.95 o 
  -2   1  11        9.00       11.61     10.92 o 
  -1   1  11       19.66       29.32     11.15 o 
   0   1  11      578.28      565.29     38.47 o 
   1   1  11      707.54      663.27     27.86 o 
   2   1  11      171.37      182.42     20.94 o 
   3   1  11       28.34       50.79     14.96 o 
   4   1  11      213.40      184.62     26.90 o 
   5   1  11        3.51       16.38     14.07 o 
   6   1  11       12.74       37.21     22.46 o 
  -7   2  11        3.00        0.00     25.19 o 
  -6   2  11       31.29       10.59     21.26 o 
  -5   2  11        0.46        7.07     17.44 o 
  -4   2  11        0.54        0.97     13.14 o 
  -3   2  11        8.84       14.88     11.89 o 
  -2   2  11       45.93       22.48     12.24 o 
  -1   2  11       24.41       43.44     14.28 o 
   0   2  11      373.73      397.67     30.15 o 
   1   2  11      115.31      150.48     18.78 o 
   2   2  11        0.00        4.44      8.29 o 
   3   2  11      205.96      229.64     28.12 o 
   4   2  11        0.12       13.82     11.35 o 
   5   2  11       28.03       38.47     17.84 o 
   6   2  11        0.95        1.93     16.78 o 
  -7   3  11        0.21        4.67     30.30 o 
  -6   3  11       20.88       54.08     26.90 o 
  -5   3  11       20.81       25.95     19.91 o 
  -4   3  11       24.42       25.27     14.34 o 
  -3   3  11       12.20       12.53     12.01 o 
  -2   3  11       13.71       20.60     11.96 o 
  -1   3  11       48.25       74.56     17.97 o 
   0   3  11      393.10      386.43     27.18 o 
   1   3  11      180.86      178.09     20.79 o 
   2   3  11      323.18      338.80     27.50 o 
   3   3  11       17.20       31.90     12.37 o 
   4   3  11        1.41       20.97     12.36 o 
   5   3  11       35.43       30.75     17.31 o 
   6   3  11        5.79       17.06     18.90 o 
  -7   4  11       20.08       19.18     32.77 o 
  -6   4  11        8.66       13.34     24.11 o 
  -5   4  11        6.30       22.42     18.73 o 
  -4   4  11        4.14       23.77     14.22 o 
  -3   4  11        0.30        9.47     10.61 o 
  -2   4  11       39.37       62.04     17.86 o 
  -1   4  11        5.42        7.64      7.72 o 
   0   4  11     2448.68     2219.32     90.29 o 
   1   4  11       55.89       48.47     11.96 o 
   2   4  11        0.32       18.15     10.38 o 
   3   4  11       38.17       52.21     15.28 o 
   4   4  11       62.79       50.06     17.67 o 
   5   4  11        7.69       26.78     17.50 o 
   6   4  11        1.93       11.06     18.12 o 
  -7   5  11        0.12        1.22     29.83 o 
  -6   5  11        4.73       10.51     21.35 o 
  -5   5  11        0.27       12.84     14.89 o 
  -4   5  11        0.25        4.75     10.96 o 
  -3   5  11       48.56       26.41     14.69 o 
  -2   5  11       75.56       77.88     19.77 o 
  -1   5  11        7.59        6.75      8.78 o 
   0   5  11      356.50      363.07     31.04 o 
   1   5  11      540.82      510.77     34.05 o 
   2   5  11       46.39       38.02     12.72 o 
   3   5  11       22.33       41.25     13.80 o 
   4   5  11        0.01        2.49     10.88 o 
   5   5  11        0.63       15.15     15.86 o 
   6   5  11        0.00       16.40     16.96 o 
  -7   6  11        7.93        9.48     46.42 o 
  -6   6  11       17.32       21.87     35.97 o 
  -5   6  11       21.03       18.68     18.97 o 
  -4   6  11       68.77       68.33     20.64 o 
  -3   6  11      119.30      106.12     23.24 o 
  -2   6  11       11.41       32.08     12.94 o 
  -1   6  11       74.53       93.29     17.50 o 
   0   6  11      115.40      108.84     18.97 o 
   1   6  11      213.86      213.02     30.39 o 
   2   6  11        5.81       10.77     10.63 o 
   3   6  11        3.81        8.52     10.30 o 
   4   6  11       46.09       62.08     20.25 o 
   5   6  11       25.84       54.79     19.32 o 
   6   6  11        0.18       16.72     16.24 o 
  -7   7  11       26.34        0.00     43.02 o 
  -6   7  11        2.53        7.55     22.08 o 
  -5   7  11        5.77       34.32     21.18 o 
  -4   7  11        0.17        6.03     16.32 o 
  -3   7  11       68.88       85.73     25.33 o 
  -2   7  11       39.45       29.08     10.58 o 
  -1   7  11        6.99       15.26      9.75 o 
   0   7  11       87.38       66.14     15.76 o 
   1   7  11        5.45       28.58     12.94 o 
   2   7  11       45.50       43.43     16.53 o 
   3   7  11       26.54       43.00     21.92 o 
   4   7  11        6.93       29.10     14.72 o 
   5   7  11        5.72       21.35     18.60 o 
   6   7  11        0.28       11.47     18.59 o 
  -7   8  11        0.05        0.00     47.39 o 
  -6   8  11       12.84        2.34     20.55 o 
  -5   8  11      119.99      105.22     32.90 o 
  -4   8  11      548.02      462.73     57.79 o 
  -3   8  11       59.31       58.04     18.94 o 
  -2   8  11      113.50      132.68     21.39 o 
  -1   8  11       92.10       90.94     18.09 o 
   0   8  11       29.53       32.28     11.60 o 
   1   8  11       83.89       88.91     20.69 o 
   2   8  11       47.20       51.48     17.50 o 
   3   8  11        1.60       23.51     19.82 o 
   4   8  11        0.21       18.74     13.15 o 
   5   8  11        0.04       13.32     15.26 o 
  -7   9  11       36.04       24.65     36.73 o 
  -6   9  11        3.02        0.00     21.22 o 
  -5   9  11        8.95       31.56     22.25 o 
  -4   9  11      384.95      399.63     54.70 o 
  -3   9  11       82.20       75.08     19.08 o 
  -2   9  11       76.74       78.86     17.13 o 
  -1   9  11       14.67       20.12     10.48 o 
   0   9  11      361.11      325.59     37.93 o 
   1   9  11        6.05        8.82     11.13 o 
   2   9  11       53.14       64.99     19.85 o 
   3   9  11        2.79       18.43     18.81 o 
   4   9  11        1.55        0.00     22.72 o 
   5   9  11        6.07        4.06     15.31 o 
  -6  10  11       14.12        0.00     29.16 o 
  -5  10  11        0.37       13.44     21.78 o 
  -4  10  11       47.81       71.56     28.08 o 
  -3  10  11        0.11        6.77     12.84 o 
  -2  10  11       29.35       29.93     12.08 o 
  -1  10  11        0.06        0.00      8.33 o 
   0  10  11      147.00      149.57     27.79 o 
   1  10  11        1.17        6.82     12.49 o 
   2  10  11        6.21       17.99     17.77 o 
   3  10  11       34.49       31.61     22.51 o 
   4  10  11        6.29       28.57     21.62 o 
   5  10  11       16.79       34.79     19.35 o 
  -6  11  11       70.33       78.10     37.20 o 
  -5  11  11       51.42       77.53     31.28 o 
  -4  11  11      124.40      138.87     36.14 o 
  -3  11  11       41.72       39.10     16.81 o 
  -2  11  11       37.06       47.93     17.43 o 
  -1  11  11       24.18       22.64     10.72 o 
   0  11  11      118.21      110.65     24.91 o 
   1  11  11       66.83       86.31     22.19 o 
   2  11  11        5.31       18.89     18.10 o 
   3  11  11      153.49      142.78     38.23 o 
   4  11  11        6.73       32.66     25.56 o 
   5  11  11        7.64        7.54     19.44 o 
  -6  12  11        0.90       22.17     30.13 o 
  -5  12  11      153.74      210.11     46.68 o 
  -4  12  11        0.21       22.10     13.31 o 
  -3  12  11       47.33       42.05     16.94 o 
  -2  12  11       68.83       70.37     20.41 o 
  -1  12  11       31.27       36.47     13.23 o 
   0  12  11       27.27       30.38     15.87 o 
   1  12  11        5.29       16.63     14.79 o 
   2  12  11       33.21       68.80     26.44 o 
   3  12  11      107.89      127.93     37.56 o 
   4  12  11        6.08       32.61     25.05 o 
   5  12  11        5.94       10.80     17.91 o 
  -6  13  11        2.34       16.22     33.63 o 
  -5  13  11        0.00       25.41     28.18 o 
  -4  13  11       39.37       51.95     19.42 o 
  -3  13  11        4.67       20.93     14.57 o 
  -2  13  11        3.17        7.43     13.61 o 
  -1  13  11        2.86       11.75      8.80 o 
   0  13  11       47.07       45.00     17.63 o 
   1  13  11        5.35       18.43     15.01 o 
   2  13  11        0.02       16.69     18.82 o 
   3  13  11       18.70       13.46     20.82 o 
   4  13  11       21.53       48.61     22.45 o 
   5  13  11        2.87        7.66     18.39 o 
  -6  14  11       27.63       39.64     38.86 o 
  -5  14  11       14.76        9.67     27.16 o 
  -4  14  11      139.24      161.89     31.87 o 
  -3  14  11        1.50       10.73     13.27 o 
  -2  14  11       42.33       49.71     18.03 o 
  -1  14  11        1.69       13.74     13.33 o 
   0  14  11       28.51       40.53     18.09 o 
   1  14  11       34.26       39.92     17.70 o 
   2  14  11        0.71       18.49     20.14 o 
   3  14  11       55.30       84.65     29.08 o 
   4  14  11       19.49       16.60     22.97 o 
  -5  15  11       35.44        7.37     28.53 o 
  -4  15  11       24.92       26.15     18.61 o 
  -3  15  11       12.84       15.22     15.16 o 
  -2  15  11        7.86       13.34     14.81 o 
  -1  15  11        6.66       11.33     14.70 o 
   0  15  11        1.82       12.21     14.04 o 
   1  15  11       45.96       33.43     26.25 o 
   2  15  11       33.44       40.22     23.60 o 
   3  15  11        0.40       21.51     20.62 o 
   4  15  11        4.71       21.87     22.34 o 
  -5  16  11       10.85       22.78     19.89 o 
  -4  16  11        2.80        6.75     15.90 o 
  -3  16  11       44.44       59.35     20.92 o 
  -2  16  11       36.71       55.01     18.74 o 
  -1  16  11       16.89       33.06     18.46 o 
   0  16  11        5.96       18.89     15.36 o 
   1  16  11        2.16       12.93     19.24 o 
   2  16  11        3.16       26.80     26.13 o 
   3  16  11        2.38        3.17     16.36 o 
   4  16  11       11.27       11.10     19.45 o 
  -5  17  11        1.70        0.00     19.36 o 
  -4  17  11        8.52       13.67     17.85 o 
  -3  17  11       10.61       15.22     17.88 o 
  -2  17  11        5.19       18.38     16.78 o 
  -1  17  11       17.50       28.67     18.19 o 
   0  17  11        1.51       12.22     13.95 o 
   1  17  11       33.02       45.13     24.75 o 
   2  17  11       13.59       26.59     21.52 o 
   3  17  11        2.91        6.40     21.22 o 
   4  17  11        1.12       20.95     17.29 o 
  -4  18  11       24.35       12.07     20.10 o 
  -3  18  11       20.77       22.85     20.96 o 
  -2  18  11       48.53       64.23     22.84 o 
  -1  18  11      205.34      200.90     37.40 o 
   0  18  11       22.54       75.18     27.61 o 
   1  18  11       49.98       23.41     21.40 o 
   2  18  11        0.20        0.00     16.97 o 
   3  18  11       11.04       41.09     24.43 o 
  -4  19  11        5.60       16.48     20.60 o 
  -3  19  11       58.48       55.75     26.23 o 
  -2  19  11        0.38       18.49     19.84 o 
  -1  19  11        0.02        0.00     16.98 o 
   0  19  11        0.07        6.29     17.45 o 
   1  19  11      191.26      229.91     47.51 o 
   2  19  11       16.03       13.85     20.54 o 
   3  19  11        0.06       24.79     18.37 o 
  -4  20  11       22.61       35.02     22.55 o 
  -3  20  11       25.99       38.20     23.59 o 
  -2  20  11       11.75       19.41     20.43 o 
  -1  20  11        3.03       18.87     21.04 o 
   0  20  11       91.89       53.59     25.34 o 
   1  20  11       18.17       21.98     19.84 o 
   2  20  11        8.08        7.16     23.09 o 
  -3  21  11       15.54       17.86     20.37 o 
  -2  21  11        1.51       20.02     22.80 o 
  -1  21  11        7.41       13.07     18.74 o 
   0  21  11       44.16       27.58     20.79 o 
   1  21  11       33.23       52.43     23.36 o 
   2  21  11       10.31        0.00     16.70 o 
  -2  22  11        3.19       12.33     17.99 o 
  -1  22  11        8.75       35.97     20.06 o 
   0  22  11       21.76       12.02     22.60 o 
   1  22  11        6.82       33.56     19.47 o 
  -7   0  12        2.90        2.19     52.01 o 
  -6   0  12        5.00        0.00     37.18 o 
  -5   0  12        0.01        8.26     22.12 o 
  -4   0  12        0.33       14.10     20.66 o 
  -3   0  12       22.70       28.68     26.73 o 
  -2   0  12      173.86      151.89     45.93 o 
  -1   0  12      219.50      236.39     37.96 o 
   0   0  12      532.83      493.97     50.65 o 
   1   0  12      393.20      385.73     46.77 o 
   2   0  12      137.05      127.70     29.61 o 
   3   0  12        4.42        9.50     16.58 o 
   4   0  12        9.62       18.85     18.52 o 
   5   0  12       20.24       19.32     24.27 o 
  -7   1  12       38.82       42.58     43.27 o 
  -6   1  12       21.09       46.29     32.74 o 
  -5   1  12        9.69       12.68     19.68 o 
  -4   1  12        0.01        9.85     15.27 o 
  -3   1  12       33.64       19.34     14.60 o 
  -2   1  12        1.62        6.43     12.80 o 
  -1   1  12      103.58      108.38     22.53 o 
   0   1  12      381.42      350.32     31.77 o 
   1   1  12      500.52      460.48     35.20 o 
   2   1  12      272.01      258.49     33.51 o 
   3   1  12        0.02        5.23      9.89 o 
   4   1  12        3.05       19.97     12.70 o 
   5   1  12       42.03       55.77     21.45 o 
  -7   2  12       14.84       24.33     39.76 o 
  -6   2  12       17.75       21.12     26.97 o 
  -5   2  12        0.05        9.77     17.81 o 
  -4   2  12       28.39       49.64     23.39 o 
  -3   2  12      187.58      138.96     33.55 o 
  -2   2  12      211.70      182.58     28.67 o 
  -1   2  12      153.26      139.42     25.63 o 
   0   2  12      355.21      325.83     36.08 o 
   1   2  12       13.68       17.79      9.54 o 
   2   2  12        3.24       17.72     10.68 o 
   3   2  12        0.02       10.91     10.55 o 
   4   2  12       11.28       10.47     11.96 o 
   5   2  12       10.62       34.33     19.90 o 
  -7   3  12        4.50       21.97     40.13 o 
  -6   3  12       12.39       13.97     27.23 o 
  -5   3  12        4.08       24.46     18.86 o 
  -4   3  12        5.95       19.70     18.71 o 
  -3   3  12      331.61      313.79     37.99 o 
  -2   3  12       99.31       98.11     22.27 o 
  -1   3  12       76.46       70.13     19.42 o 
   0   3  12       71.63       82.73     19.83 o 
   1   3  12      377.64      381.07     28.67 o 
   2   3  12        0.12        2.34     10.15 o 
   3   3  12        0.33       14.79     10.19 o 
   4   3  12        6.65       26.47     14.38 o 
   5   3  12       43.24       45.93     18.13 o 
  -7   4  12       23.30       21.53     38.96 o 
  -6   4  12       19.61       27.54     30.66 o 
  -5   4  12        8.03       20.27     19.68 o 
  -4   4  12       29.21       16.74     18.47 o 
  -3   4  12        1.60        2.61     12.41 o 
  -2   4  12      135.66      114.25     23.69 o 
  -1   4  12       11.36       10.87     11.55 o 
   0   4  12        0.68       12.78     11.42 o 
   1   4  12       31.95       52.68     16.38 o 
   2   4  12        0.24       15.58     11.05 o 
   3   4  12       74.19       78.78     21.80 o 
   4   4  12       21.96       25.63     15.11 o 
   5   4  12       15.01       28.47     18.61 o 
  -6   5  12        0.00        3.07     25.92 o 
  -5   5  12        7.18       13.12     17.81 o 
  -4   5  12       88.34       79.85     22.65 o 
  -3   5  12      112.07      128.27     27.94 o 
  -2   5  12       13.61       15.05     12.65 o 
  -1   5  12      129.28       90.41     21.46 o 
   0   5  12       66.76       44.08     12.49 o 
   1   5  12       35.95       35.01     15.05 o 
   2   5  12        7.90        8.80     12.56 o 
   3   5  12       59.12       65.16     21.45 o 
   4   5  12       35.77       64.98     18.78 o 
   5   5  12        1.12        6.98     16.33 o 
  -6   6  12        0.27       17.57     25.23 o 
  -5   6  12        1.57        5.81     17.96 o 
  -4   6  12        2.46       19.03     15.15 o 
  -3   6  12      517.87      503.50     47.64 o 
  -2   6  12       91.05       91.29     22.43 o 
  -1   6  12       94.10       86.06     20.51 o 
   0   6  12        1.83       15.07     10.10 o 
   1   6  12      663.13      610.37     61.77 o 
   2   6  12      102.62       96.62     23.23 o 
   3   6  12       43.63       25.43     19.84 o 
   4   6  12        1.28       29.01     21.07 o 
   5   6  12        5.69        0.00     13.21 o 
  -6   7  12        4.53        0.00     20.05 o 
  -5   7  12       85.54      104.23     27.33 o 
  -4   7  12        1.76        7.87     13.00 o 
  -3   7  12        2.89        5.65     11.59 o 
  -2   7  12      131.50      140.74     26.81 o 
  -1   7  12      488.57      431.77     35.34 o 
   0   7  12      472.49      448.06     35.90 o 
   1   7  12       37.20       62.30     18.66 o 
   2   7  12        0.70        0.00     12.19 o 
   3   7  12       65.47       57.57     28.00 o 
   4   7  12      110.61       92.72     34.60 o 
   5   7  12        4.15        3.29     13.08 o 
  -6   8  12       18.54       15.07     43.02 o 
  -5   8  12       28.57       58.85     21.67 o 
  -4   8  12      209.00      199.67     34.56 o 
  -3   8  12       14.19       31.03     15.59 o 
  -2   8  12       30.08       26.76     13.95 o 
  -1   8  12        9.35       14.73     10.33 o 
   0   8  12       91.54      121.72     25.22 o 
   1   8  12      201.63      183.97     30.69 o 
   2   8  12      207.17      223.57     34.54 o 
   3   8  12       41.98       62.69     26.22 o 
   4   8  12       31.17       71.13     31.24 o 
   5   8  12        0.05       25.58     26.41 o 
  -6   9  12       28.10       34.37     33.85 o 
  -5   9  12        0.81       10.86     23.18 o 
  -4   9  12      103.47       92.40     25.76 o 
  -3   9  12       19.18       23.09     15.44 o 
  -2   9  12      369.44      339.56     39.95 o 
  -1   9  12       28.02       40.01     13.31 o 
   0   9  12       53.48       59.23     18.61 o 
   1   9  12      386.77      402.03     44.17 o 
   2   9  12        2.40       15.31     14.55 o 
   3   9  12        4.34        0.00     17.73 o 
   4   9  12        7.31       16.20     22.52 o 
   5   9  12       21.36       21.57     29.45 o 
  -6  10  12        6.75        4.20     30.33 o 
  -5  10  12       49.59       52.66     35.12 o 
  -4  10  12        1.34       22.14     23.80 o 
  -3  10  12       34.82       55.39     20.85 o 
  -2  10  12        9.41       23.27     10.83 o 
  -1  10  12        0.28        7.39     10.51 o 
   0  10  12      163.37      175.68     30.39 o 
   1  10  12      128.93      114.42     26.08 o 
   2  10  12        3.26       39.86     22.30 o 
   3  10  12        0.88       21.62     21.37 o 
   4  10  12       10.27       12.86     27.21 o 
   5  10  12        0.21        0.00     22.85 o 
  -6  11  12        2.05        0.00     31.74 o 
  -5  11  12        5.95       13.56     25.43 o 
  -4  11  12        1.40        7.10     21.75 o 
  -3  11  12      183.82      161.95     41.21 o 
  -2  11  12       22.80       31.32     13.29 o 
  -1  11  12        1.94        4.46     10.36 o 
   0  11  12        5.65       17.99     13.76 o 
   1  11  12        1.15       20.16     15.28 o 
   2  11  12        1.81       25.52     21.75 o 
   3  11  12       30.80       39.31     24.17 o 
   4  11  12        0.55        8.29     24.49 o 
  -6  12  12       48.72       40.39     39.51 o 
  -5  12  12      244.67      234.68     53.79 o 
  -4  12  12       26.73       46.65     29.82 o 
  -3  12  12        0.31        6.12     20.78 o 
  -2  12  12       57.57       68.40     17.60 o 
  -1  12  12       26.53       32.65     16.49 o 
   0  12  12       11.31       12.34     14.24 o 
   1  12  12        0.03        1.50     13.11 o 
   2  12  12       39.76       60.49     27.32 o 
   3  12  12       15.09       46.30     29.31 o 
   4  12  12        1.48        7.56     21.37 o 
  -5  13  12       35.29       47.59     36.88 o 
  -4  13  12       38.84       24.69     29.30 o 
  -3  13  12       34.90       34.58     17.63 o 
  -2  13  12        5.37       19.71     12.12 o 
  -1  13  12        5.13       15.17     15.27 o 
   0  13  12      165.14      191.80     33.72 o 
   1  13  12       45.51       48.76     20.56 o 
   2  13  12      147.47      151.71     45.69 o 
   3  13  12        1.01        5.29     24.47 o 
   4  13  12        3.66       18.91     26.26 o 
  -5  14  12       12.37       23.22     36.83 o 
  -4  14  12        0.68        8.69     28.45 o 
  -3  14  12       24.28       15.97     16.12 o 
  -2  14  12       17.59       35.61     18.81 o 
  -1  14  12       81.35       72.60     21.90 o 
   0  14  12        1.63       11.29     14.58 o 
   1  14  12        7.33        7.43     13.64 o 
   2  14  12       76.72      131.10     39.95 o 
   3  14  12        2.97        2.87     23.78 o 
   4  14  12        0.52       48.18     22.42 o 
  -5  15  12        5.13        1.42     35.65 o 
  -4  15  12        5.80       14.75     32.65 o 
  -3  15  12        0.06       10.80     16.37 o 
  -2  15  12        2.26       16.78     17.29 o 
  -1  15  12       11.27       24.13     16.10 o 
   0  15  12       22.66       20.98     17.13 o 
   1  15  12        4.62       16.99     23.21 o 
   2  15  12       48.56       53.34     31.53 o 
   3  15  12        4.53        4.86     21.56 o 
  -4  16  12       22.37       32.63     18.65 o 
  -3  16  12        8.48       46.84     21.24 o 
  -2  16  12       21.44       37.10     19.73 o 
  -1  16  12        1.29        5.60     17.35 o 
   0  16  12       18.81       10.01     14.45 o 
   1  16  12       78.75       86.80     43.02 o 
   2  16  12       28.91       40.76     31.78 o 
   3  16  12        0.15       14.92     19.56 o 
  -4  17  12        2.03        5.19     18.82 o 
  -3  17  12       39.47       40.96     23.79 o 
  -2  17  12       18.78       37.54     21.33 o 
  -1  17  12        0.00       22.89     19.87 o 
   0  17  12        4.38       19.50     17.47 o 
   1  17  12       29.67       43.66     29.24 o 
   2  17  12        0.28       13.02     24.14 o 
   3  17  12        0.34       28.09     20.77 o 
  -4  18  12       20.03       20.42     22.32 o 
  -3  18  12       44.88       32.35     25.81 o 
  -2  18  12        3.83        5.62     19.19 o 
  -1  18  12        0.93        0.00     18.74 o 
   0  18  12        2.25       26.60     18.84 o 
   1  18  12        1.57        8.98     22.95 o 
   2  18  12        1.93        5.01     23.33 o 
  -3  19  12       51.96       48.83     27.75 o 
  -2  19  12        4.56        0.00     18.77 o 
  -1  19  12        0.01       13.28     18.87 o 
   0  19  12       11.96        0.00     33.54 o 
   1  19  12        1.01        5.43     17.29 o 
   2  19  12        4.47        0.32     15.96 o 
  -2  20  12       16.15        7.91     22.00 o 
  -1  20  12        2.84       12.21     20.60 o 
   0  20  12        8.47       19.99     26.17 o 
   1  20  12        7.88       17.30     22.84 o 
  -1  21  12        2.65       13.69     23.85 o 
   0  21  12       11.89        9.31     16.28 o 
  -6   1  13        9.44       11.76     35.42 o 
  -5   1  13        0.15        9.39     20.24 o 
  -4   1  13       67.66       38.21     20.64 o 
  -3   1  13      121.29       92.46     27.92 o 
  -2   1  13       85.62       63.23     24.07 o 
  -1   1  13       87.15       83.28     25.71 o 
   0   1  13       31.46       18.74     13.34 o 
   1   1  13       81.15       96.64     19.20 o 
   2   1  13      183.17      189.49     39.31 o 
   3   1  13       85.15      101.46     24.82 o 
   4   1  13       28.38       38.11     15.57 o 
   5   1  13        5.46       13.79     19.86 o 
  -6   2  13        5.52        0.00     32.42 o 
  -5   2  13       26.66       18.48     22.35 o 
  -4   2  13       36.48       45.30     23.11 o 
  -3   2  13       66.39       62.50     24.62 o 
  -2   2  13        0.01        7.07     15.65 o 
  -1   2  13        1.35        1.47     11.10 o 
   0   2  13       10.09       17.58     12.51 o 
   1   2  13      183.67      169.96     35.08 o 
   2   2  13        3.73        6.34     18.82 o 
   3   2  13       10.42       11.09     15.62 o 
   4   2  13       15.59       12.89     12.26 o 
   5   2  13        8.44       40.59     19.81 o 
  -6   3  13       11.58       24.30     36.52 o 
  -5   3  13        3.16        3.64     20.36 o 
  -4   3  13        9.16       22.90     17.46 o 
  -3   3  13        0.47        9.48     16.80 o 
  -2   3  13       94.91      102.25     29.73 o 
  -1   3  13      168.15      166.71     28.73 o 
   0   3  13       10.81       12.07     12.44 o 
   1   3  13      257.23      232.72     41.67 o 
   2   3  13       15.14       10.00     14.23 o 
   3   3  13        5.33       17.47     16.78 o 
   4   3  13        0.25       20.78     21.16 o 
   5   3  13        3.35       26.12     17.33 o 
  -6   4  13       15.73        4.54     34.08 o 
  -5   4  13        1.06        0.90     19.80 o 
  -4   4  13        3.44       23.28     18.98 o 
  -3   4  13      236.02      199.56     41.52 o 
  -2   4  13        3.65       10.05     13.27 o 
  -1   4  13      395.77      394.02     41.57 o 
   0   4  13       22.84       30.11     15.23 o 
   1   4  13      175.62      164.68     37.00 o 
   2   4  13        0.69       17.64     12.93 o 
   3   4  13       10.10       26.79     18.66 o 
   4   4  13       27.38       37.37     28.68 o 
  -6   5  13        0.02       14.53     26.50 o 
  -5   5  13       14.58       25.08     24.58 o 
  -4   5  13       24.30       21.05     20.17 o 
  -3   5  13       57.93       57.25     19.44 o 
  -2   5  13       57.96       61.79     19.23 o 
  -1   5  13       29.55       36.45     16.39 o 
   0   5  13       15.31       19.39     13.57 o 
   1   5  13      156.39      134.23     26.16 o 
   2   5  13       19.15       22.49     14.54 o 
   3   5  13        0.22       21.02     19.17 o 
   4   5  13        0.82       17.13     24.57 o 
  -6   6  13        2.73        0.00     22.63 o 
  -5   6  13        1.81       11.56     21.94 o 
  -4   6  13       18.30       21.00     23.46 o 
  -3   6  13       25.26       42.16     17.68 o 
  -2   6  13        4.80       16.36     13.86 o 
  -1   6  13        2.66       16.85     11.65 o 
   0   6  13        0.94       15.40     17.26 o 
   1   6  13        7.30       17.15     13.21 o 
   2   6  13       42.43       72.17     21.11 o 
   3   6  13        0.70       11.87     21.00 o 
   4   6  13        5.00       26.17     25.93 o 
  -6   7  13        0.00        1.82     20.71 o 
  -5   7  13        1.09       25.44     21.82 o 
  -4   7  13        0.16       11.42     16.23 o 
  -3   7  13        8.26        0.00     12.60 o 
  -2   7  13        3.10       12.44     13.27 o 
  -1   7  13      134.42      161.15     29.53 o 
   0   7  13       92.86       90.40     28.77 o 
   1   7  13      320.47      318.82     40.05 o 
   2   7  13       86.69       76.81     21.63 o 
   3   7  13        0.43       24.72     22.07 o 
   4   7  13       16.31       24.78     24.88 o 
  -6   8  13       26.57       11.39     20.30 o 
  -5   8  13        1.51        2.79     20.01 o 
  -4   8  13        1.20        8.16     16.13 o 
  -3   8  13        1.23        6.48     14.22 o 
  -2   8  13      187.15      175.23     30.44 o 
  -1   8  13        8.95       11.76     12.79 o 
   0   8  13       73.59       60.97     19.19 o 
   1   8  13       18.63       45.27     18.19 o 
   2   8  13        2.68       34.51     17.88 o 
   3   8  13       27.21       40.72     25.99 o 
   4   8  13        0.87        6.32     24.95 o 
  -5   9  13        2.56       13.53     20.48 o 
  -4   9  13       72.46       73.11     24.67 o 
  -3   9  13       84.95       77.06     22.78 o 
  -2   9  13       26.62       48.59     18.41 o 
  -1   9  13        0.95       12.89     12.29 o 
   0   9  13       27.18       51.57     17.71 o 
   1   9  13       83.03       95.08     25.80 o 
   2   9  13       29.47       31.85     17.20 o 
   3   9  13        1.36       18.17     22.63 o 
   4   9  13        0.06       10.88     25.95 o 
  -5  10  13       50.87       67.22     27.02 o 
  -4  10  13       27.85       36.51     19.65 o 
  -3  10  13       22.30       45.17     19.99 o 
  -2  10  13       11.80       13.18     13.65 o 
  -1  10  13        0.21        0.00     17.39 o 
   0  10  13        4.28       13.51     14.44 o 
   1  10  13       23.81       44.28     19.28 o 
   2  10  13       17.72       24.04     22.60 o 
   3  10  13       15.22       34.28     26.96 o 
   4  10  13        0.91        4.56     24.92 o 
  -5  11  13       72.92       66.00     40.02 o 
  -4  11  13        0.11        4.70     17.81 o 
  -3  11  13        8.41       13.15     16.58 o 
  -2  11  13        0.78       10.19     13.95 o 
  -1  11  13        7.36        0.00     16.12 o 
   0  11  13       13.44       13.69     15.39 o 
   1  11  13        0.02       27.66     16.27 o 
   2  11  13       15.08       46.31     28.03 o 
   3  11  13        1.35       17.79     23.25 o 
   4  11  13        0.99        4.64     23.64 o 
  -5  12  13       38.80       16.10     39.26 o 
  -4  12  13        0.80       11.59     18.90 o 
  -3  12  13        1.59        9.17     18.45 o 
  -2  12  13        2.93        5.63     15.01 o 
  -1  12  13       11.06       19.00     15.30 o 
   0  12  13        3.71       18.97     17.48 o 
   1  12  13       36.24       43.37     20.57 o 
   2  12  13      156.01      137.90     40.44 o 
   3  12  13        9.70        1.98     24.47 o 
  -5  13  13        0.97        4.07     40.97 o 
  -4  13  13        0.18        0.00     31.07 o 
  -3  13  13        0.85        4.55     17.93 o 
  -2  13  13       18.46       38.41     17.69 o 
  -1  13  13        0.23       20.28     15.96 o 
   0  13  13       12.52       36.65     18.39 o 
   1  13  13        1.88       12.82     17.43 o 
   2  13  13       15.08        1.58     24.83 o 
   3  13  13       10.12       23.06     23.21 o 
  -4  14  13        0.19        0.00     33.50 o 
  -3  14  13        3.15       17.85     19.38 o 
  -2  14  13        2.09       18.54     18.11 o 
  -1  14  13       25.11       40.33     18.63 o 
   0  14  13       19.62       46.76     21.54 o 
   1  14  13        0.08        0.00     16.48 o 
   2  14  13      194.72      248.70     54.65 o 
   3  14  13        1.84       28.96     31.84 o 
  -4  15  13        1.54        0.00     36.67 o 
  -3  15  13        1.67        0.00     33.18 o 
  -2  15  13        0.08        0.00     16.44 o 
  -1  15  13       64.75       67.50     23.94 o 
   0  15  13        0.93       24.51     17.70 o 
   1  15  13       27.20       58.09     29.54 o 
   2  15  13       52.11      108.80     40.63 o 
  -3  16  13       26.55       34.09     38.45 o 
  -2  16  13        6.50        1.36     18.72 o 
  -1  16  13        7.58       26.97     17.59 o 
   0  16  13       12.21        6.60     14.94 o 
   1  16  13       51.95       69.63     31.50 o 
   2  16  13       13.61       51.77     30.83 o 
  -3  17  13       16.18       26.90     21.10 o 
  -2  17  13        0.10        1.93     19.28 o 
  -1  17  13        1.70       10.54     16.81 o 
   0  17  13        0.38       46.39     20.39 o 
   1  17  13       26.17       38.05     27.14 o 
  -2  18  13       48.25       55.50     28.07 o 
  -1  18  13        6.93        0.00     21.92 o 
   0  18  13        1.62        6.42     17.44 o 
   1  18  13        9.45       44.66     24.56 o 
  -1  19  13        0.33        7.95     22.16 o 
  -5   0  14        0.05       19.69     23.82 o 
  -4   0  14       73.69       58.33     36.45 o 
  -3   0  14      106.12      113.74     46.91 o 
  -2   0  14      208.85      173.28     55.41 o 
  -1   0  14        1.37       18.23     24.79 o 
   0   0  14       36.40       59.54     34.27 o 
   2   0  14       22.95       17.74     33.54 o 
   3   0  14       22.14       62.22     44.96 o 
   4   0  14        2.77       14.82     49.82 o 
  -5   1  14       15.30       33.20     20.93 o 
  -4   1  14        1.54       15.52     18.82 o 
  -3   1  14       12.57        8.67     18.79 o 
  -2   1  14        9.28       17.81     19.44 o 
  -1   1  14        1.15        4.39     16.52 o 
   0   1  14        8.65       12.75     14.46 o 
   1   1  14       41.45       66.95     24.23 o 
   2   1  14       35.40       46.75     27.23 o 
   3   1  14        9.97       11.79     25.27 o 
   4   1  14        2.15        2.16     35.66 o 
  -5   2  14        1.77       15.87     22.10 o 
  -4   2  14       51.74       63.54     27.38 o 
  -3   2  14        6.95       14.15     18.71 o 
  -2   2  14       40.98       44.67     21.45 o 
  -1   2  14       69.41       53.27     23.18 o 
   0   2  14       38.63       48.85     18.38 o 
   1   2  14       24.83       43.87     23.07 o 
   2   2  14       28.43        8.02     31.59 o 
   3   2  14       13.98       15.85     26.86 o 
   4   2  14       26.03       31.98     22.99 o 
  -5   3  14       14.49       25.19     23.61 o 
  -4   3  14       52.34       64.99     27.53 o 
  -3   3  14      113.93       68.74     34.15 o 
  -2   3  14        1.64       16.67     16.92 o 
  -1   3  14       53.86       25.66     18.79 o 
   0   3  14        1.54        0.00     12.03 o 
   1   3  14       76.67       97.12     30.69 o 
   2   3  14        0.05        6.56     32.81 o 
   3   3  14        1.11       21.63     44.96 o 
   4   3  14        3.42        8.46     21.43 o 
  -5   4  14        8.35       25.20     23.93 o 
  -4   4  14       15.56        6.21     16.53 o 
  -3   4  14       12.08       14.52     17.94 o 
  -2   4  14        3.43       24.57     17.91 o 
  -1   4  14       43.08       48.46     18.45 o 
   0   4  14        1.66       23.75     19.05 o 
   1   4  14        4.26       23.74     21.04 o 
   2   4  14        3.88        0.00     29.41 o 
   3   4  14       27.09       46.45     23.74 o 
   4   4  14       10.09       27.50     29.29 o 
  -5   5  14        5.24        0.08     24.36 o 
  -4   5  14        0.62        0.72     16.00 o 
  -3   5  14      132.74      148.96     37.64 o 
  -2   5  14      100.43      119.42     27.07 o 
  -1   5  14       92.27       72.67     20.39 o 
   0   5  14       76.41       72.93     28.22 o 
   1   5  14        2.48       17.98     19.14 o 
   2   5  14        1.91        5.83     35.24 o 
   3   5  14        4.01       31.89     25.48 o 
   4   5  14        8.40       25.57     29.20 o 
  -5   6  14       12.98        6.62     21.56 o 
  -4   6  14       21.02       27.22     22.68 o 
  -3   6  14        6.25        6.32     17.96 o 
  -2   6  14        4.22        0.00     12.16 o 
  -1   6  14       46.13       63.08     20.22 o 
   0   6  14       83.41      133.89     35.74 o 
   1   6  14        0.06       22.97     19.59 o 
   2   6  14      111.50       95.55     23.72 o 
   3   6  14       44.24       71.81     42.53 o 
  -5   7  14       32.13       14.12     26.63 o 
  -4   7  14       38.93       24.97     26.16 o 
  -3   7  14        0.06       10.57     14.59 o 
  -2   7  14       68.71       64.41     19.83 o 
  -1   7  14        0.19        6.91     13.98 o 
   0   7  14       72.28       71.08     27.44 o 
   1   7  14        7.91       16.42     18.85 o 
   2   7  14      143.55      142.12     29.45 o 
   3   7  14       37.43       65.77     32.28 o 
  -5   8  14        3.75       23.99     23.92 o 
  -4   8  14      135.59      107.07     34.66 o 
  -3   8  14       78.08       91.49     25.07 o 
  -2   8  14        4.45       15.17     15.29 o 
  -1   8  14        1.77       27.32     21.52 o 
   0   8  14        7.48       18.76     20.38 o 
   1   8  14       29.18       19.78     23.70 o 
   2   8  14        9.94       29.60     17.75 o 
   3   8  14        0.69       35.01     26.29 o 
  -5   9  14        9.50       15.87     21.43 o 
  -4   9  14      149.70      152.84     35.74 o 
  -3   9  14        8.68        0.00     16.53 o 
  -2   9  14       62.31       76.24     22.05 o 
  -1   9  14        0.05       17.67     21.25 o 
   0   9  14       10.97       40.54     24.31 o 
   1   9  14        9.36       40.49     17.32 o 
   2   9  14       56.56       69.36     23.95 o 
   3   9  14       24.65       23.14     29.31 o 
  -4  10  14        0.63        7.91     19.58 o 
  -3  10  14        9.25       25.39     17.68 o 
  -2  10  14       24.14       34.13     19.26 o 
  -1  10  14       35.83       41.16     26.11 o 
   0  10  14        1.25       23.07     22.62 o 
   1  10  14       87.27       77.04     25.68 o 
   2  10  14        0.67       15.94     23.37 o 
   3  10  14        5.50       35.43     28.43 o 
  -4  11  14        0.14        7.23     17.11 o 
  -3  11  14        5.16        0.00     19.99 o 
  -2  11  14        5.74       25.70     17.38 o 
  -1  11  14        3.05        0.00     21.01 o 
   0  11  14       16.74       41.72     24.64 o 
   1  11  14        0.13        3.78     17.10 o 
   2  11  14       63.75       94.43     38.47 o 
  -4  12  14        5.05        0.00     19.96 o 
  -3  12  14        1.04       13.04     20.79 o 
  -2  12  14        3.09       19.22     23.00 o 
  -1  12  14       16.91       16.38     26.34 o 
   0  12  14        3.95       11.18     16.19 o 
   1  12  14        2.81       18.82     17.60 o 
   2  12  14       38.41       55.89     38.52 o 
  -3  13  14        9.27        0.00     18.36 o 
  -2  13  14       14.19       18.23     23.41 o 
  -1  13  14       32.38       18.66     24.81 o 
   0  13  14        6.41       39.54     19.04 o 
   1  13  14      149.60      138.21     32.13 o 
   2  13  14        0.69       11.44     27.76 o 
  -3  14  14       13.49       13.40     21.27 o 
  -2  14  14       11.44       12.52     21.49 o 
  -1  14  14       13.32       32.24     15.77 o 
   0  14  14        0.76       24.03     19.35 o 
   1  14  14       44.31       46.56     20.81 o 
  -2  15  14       14.94        7.90     37.20 o 
  -1  15  14       39.20       56.46     21.67 o 
   0  15  14        1.04        3.96     17.21 o 
   1  15  14        0.46       32.07     26.29 o 
  -2  16  14        3.95        0.00     38.88 o 
  -1  16  14       38.81       70.49     23.68 o 
   0  16  14        3.09       15.21     15.54 o 
  -4   1  15       14.49       45.16     32.32 o 
  -3   1  15       10.85       21.66     20.10 o 
  -2   1  15        1.25       16.98     18.71 o 
  -1   1  15        6.49        9.22     17.14 o 
   0   1  15       31.15       35.81     20.82 o 
   2   1  15        2.05        7.78     42.29 o 
   3   1  15        0.49       38.16     53.47 o 
  -4   2  15        1.04       19.13     19.58 o 
  -3   2  15        0.81        1.75     16.67 o 
  -2   2  15        5.44       20.33     18.45 o 
  -1   2  15        0.34       17.81     16.99 o 
   0   2  15       10.82        9.48     23.57 o 
   2   2  15        0.03       10.94     43.26 o 
   3   2  15        1.03        0.00     48.61 o 
  -4   3  15        9.50       10.86     17.56 o 
  -3   3  15        4.92        3.73     17.47 o 
  -2   3  15       17.97       37.59     21.97 o 
  -1   3  15       25.71       23.51     20.32 o 
   0   3  15        0.21        5.59     24.79 o 
   1   3  15        0.07       12.00     17.68 o 
   2   3  15       58.96       67.32     49.34 o 
   3   3  15        5.25       63.19     60.03 o 
  -4   4  15       24.67       30.59     19.68 o 
  -3   4  15      255.59      238.23     47.09 o 
  -2   4  15        0.12       21.08     19.60 o 
  -1   4  15       34.11       23.44     19.23 o 
   0   4  15       37.66       55.56     27.64 o 
   1   4  15        1.19       18.54     22.24 o 
   2   4  15       48.44        0.49     41.32 o 
   3   4  15        2.12        4.13     55.41 o 
  -4   5  15        3.04        8.56     15.28 o 
  -3   5  15        2.13       22.16     21.04 o 
  -2   5  15        4.38        0.00     16.26 o 
  -1   5  15       18.48       36.51     20.05 o 
   0   5  15       25.41       17.03     21.40 o 
   1   5  15       17.21       25.28     24.71 o 
   2   5  15        0.18        0.00     39.37 o 
  -4   6  15        1.77       16.23     19.27 o 
  -3   6  15        1.70       10.48     18.30 o 
  -2   6  15        1.38        0.00     15.91 o 
  -1   6  15        1.77       27.29     20.63 o 
   0   6  15        9.20       30.60     22.24 o 
   1   6  15        2.81       18.22     24.21 o 
   2   6  15       69.70       47.15     57.11 o 
  -4   7  15       72.77       51.64     22.16 o 
  -3   7  15       32.68       44.17     23.94 o 
  -2   7  15       35.23       46.90     23.53 o 
  -1   7  15        2.43       27.07     24.94 o 
   0   7  15       16.19       42.96     28.00 o 
   1   7  15        0.72       16.06     25.34 o 
   2   7  15        0.63        0.00     44.47 o 
  -4   8  15       65.66       77.14     33.72 o 
  -3   8  15        4.44        0.00     17.05 o 
  -2   8  15        6.04       24.94     17.30 o 
  -1   8  15        0.29        1.44     21.13 o 
   0   8  15        9.35       17.49     24.57 o 
   1   8  15       53.50       79.19     31.67 o 
   2   8  15       88.13      106.67     32.76 o 
  -3   9  15        0.01        4.41     14.88 o 
  -2   9  15       23.17       44.03     19.02 o 
  -1   9  15        0.25       16.77     23.01 o 
   0   9  15       10.27        8.52     26.33 o 
   1   9  15        2.92       29.03     26.71 o 
   2   9  15      115.51      122.47     41.47 o 
  -3  10  15        0.00       16.72     17.88 o 
  -2  10  15       20.17       53.37     26.28 o 
  -1  10  15       19.55       28.38     25.98 o 
   0  10  15        0.56       19.78     25.50 o 
   1  10  15        3.83        3.64     22.12 o 
  -3  11  15        0.02        9.07     15.88 o 
  -2  11  15       41.52       66.61     31.95 o 
  -1  11  15        0.88        0.00     20.36 o 
   0  11  15        3.67       31.92     27.70 o 
   1  11  15        0.32        2.05     23.39 o 
  -2  12  15        4.09       40.57     22.05 o 
  -1  12  15        0.05       33.13     25.38 o 
   0  12  15        0.56        9.50     23.36 o 
  -1  13  15        4.97       12.51     23.39 o 
   0  13  15        7.98       26.53     22.80 o 
  -3   0  16        0.12        6.32     30.38 o 
  -2   0  16       27.63       45.93     32.08 o 
  -1   0  16        0.21       61.49     32.32 o 
  -3   1  16       10.38       23.32     19.53 o 
  -2   1  16        1.70        8.53     19.99 o 
  -1   1  16        0.38       19.54     18.27 o 
   0   1  16       14.48       12.88     22.84 o 
  -3   2  16       22.92       36.58     20.45 o 
  -2   2  16        1.25        0.00     18.84 o 
  -1   2  16       17.09       14.55     19.14 o 
   0   2  16        0.65        5.59     29.16 o 
  -3   3  16        0.06       16.24     17.79 o 
  -2   3  16       12.42        8.87     17.94 o 
  -1   3  16       14.11       49.45     22.54 o 
   0   3  16        5.62       42.77     35.24 o 
  -3   4  16        0.28        0.00     13.42 o 
  -2   4  16        0.17       33.66     21.03 o 
  -1   4  16        7.79       12.88     23.09 o 
   0   4  16        0.11       27.46     26.25 o 
  -3   5  16       61.84       65.08     23.80 o 
  -2   5  16        5.93       17.88     19.02 o 
  -1   5  16        1.68       22.12     24.30 o 
   0   5  16        0.07       37.18     27.46 o 
   1   5  16        1.38        0.00     49.34 o 
  -2   6  16        6.17       36.71     20.60 o 
  -1   6  16       28.60       28.19     32.08 o 
   0   6  16        1.65        0.00     21.65 o 
  -2   7  16        3.86        0.00     13.52 o 
  -1   7  16       24.82       26.73     27.71 o 
   0   7  16        7.09        0.00     22.93 o 
  -1   8  16        0.09        2.29     21.51 o 
                                                 
